# Supplementary material for: Synthase-selected sorting approach identifies a beta-lactone synthase in a nudibranch symbiotic bacterium
Source: Microbiome. 2023 Jun 13;11:130. doi: 10.1186/s40168-023-01560-8 (PMC10262491; doi:10.1186/s40168-023-01560-8)
Supplement: Supplementary file 3 — Additional file 2: Supplementary Table S1. Overview of the collected Doriopsilla fulva nudibranchs and methods applied for their analysis. Supplementary Table S2. Synthetic building blocks and PCR primer sequences used for engineering CRAGE strains. Supplementary Table S3. Details on CRAGE strains genomes. Supplementary Table S4. Assemblies of multi-cell sorts. Supplementary Table S5. SNPs and indels in the multi-cell sorts sequence data. Supplementary Table S6. 16S rDNA amplicon sequencing runs from IMNGS containing reads with >92% similarity to Ca. D. californiensis. Supplementary Table S7. 16S rDNA amplicon sequencing runs from previous nudibranchs microbiome studies containing reads with >92% similarity to Ca. D. californiensis. Supplementary Table S8. Collected nudibranch samples and the details on 16S rDNA amplicon Illumina sequencing runs. [file 40168_2023_1560_MOESM2_ESM.xlsx]

## Sheet: Supplementary Tables
Supplementary Table S1: Overview of the collected Doriopsilla fulva nudibranchs and methods applied for their analysis
Supplementary Table S2: Synthetic building blocks and PCR primer sequences used for engineering CRAGE strains
Supplementary Table S3: Details on CRAGE strains genomes
Supplementary Table S4: Assemblies of multi-cell sorts
Supplementary Table S5: SNPs and indels in the multi-cell sorts sequence data
Supplementary Table S6: 16S rDNA amplicon sequencing runs from IMNGS containing reads with >92% similarity to Ca. D. californiensis
Supplementary Table S7: 16S rDNA amplicon sequencing runs from previous nudibranchs microbiome studies containing reads with >92% similarity to Ca. D. californiensis
Supplementary Table S8: Collected nudibranch samples and the details on 16S rDNA amplicon Illumina sequencing runs

## Sheet: Table_S1
Supplementary Table S1: Overview of the collected Doriopsilla fulva nudibranchs and methods applied for their analysis
Individual	Collection date	Probe incubation	FACS	Body parts	Full length 16S rDNA Sanger sequencing	16S rDNA Illumina sequencing	Ca. D. californiensis-specific qPCR	NMR	FISH with Ca. D. californiensis 16S rRNA probes	FISH with KC-12 probe	qPCR DCB betalactone expression
Df01	2017-06-21	KC-12 probe	yes	digestive tract (whole)	no	3 sequencing replicates	3 amplicon replicates	no	no	no	no
Df01	2017-06-21	KC-12 probe	yes	gills	no	3 sequencing replicates	3 amplicon replicates	no	no	no	no
Df01	2017-06-21	KC-12 probe	yes	gonads	no	3 sequencing replicates	3 amplicon replicates	no	no	no	no
Df01	2017-06-21	KC-12 probe	yes	mantle	200 clones	3 sequencing replicates	3 amplicon replicates	no	no	no	no
Df01	2017-06-21	KC-12 probe	yes	mucus	200 clones	3 sequencing replicates	3 amplicon replicates	no	no	no	no
Df02	2017-06-21	NC probe	yes	digestive tract (whole)	no	no	no	no	no	no	no
Df02	2017-06-21	NC probe	yes	gills	no	no	no	no	no	no	no
Df02	2017-06-21	NC probe	yes	gonads	no	no	no	no	no	no	no
Df02	2017-06-21	NC probe	yes	mantle	no	no	no	no	no	no	no
Df03	2020-11-16	no	no	mantle	no	3 sequencing replicates	3 amplicon replicates	yes (testing)	no	no	no
Df04	2021-02-10	no	no	mantle	no	3 sequencing replicates	3 amplicon replicates	no	no	no	no
Df05	2021-05-28	no	no	mantle	no	3 sequencing replicates	3 amplicon replicates	no	yes	no	no
Df05	2021-05-28	no	no	mucus (incubation)	no	3 sequencing replicates	3 amplicon replicates	no	no	no	no
Df06	2021-05-28	no	no	mantle	no	3 sequencing replicates	3 amplicon replicates	no	yes	no	no
Df06	2021-05-28	no	no	mucus (incubation)	no	3 sequencing replicates	3 amplicon replicates	no	no	no	no
Df07	2021-07-25	KC-12 probe	no	digestive tract (caecum)	no	3 sequencing replicates	3 amplicon replicates	no	no	no	no
Df07	2021-07-25	KC-12 probe	no	digestive tract (pharynx)	no	3 sequencing replicates	3 amplicon replicates	no	no	no	no
Df07	2021-07-25	KC-12 probe	no	digestive tract (stomach)	no	3 sequencing replicates	3 amplicon replicates	no	yes	yes	yes
Df07	2021-07-25	KC-12 probe	no	gills	no	3 sequencing replicates	3 amplicon replicates	no	yes	yes	no
Df07	2021-07-25	KC-12 probe	no	gonads	no	3 sequencing replicates	3 amplicon replicates	no	yes	yes	no
Df07	2021-07-25	KC-12 probe	no	mantle	no	3 sequencing replicates	3 amplicon replicates	yes	yes	yes	yes
Df07	2021-07-25	KC-12 probe	no	mucus	no	3 sequencing replicates	3 amplicon replicates	no	no	no	no
Df07	2021-07-25	KC-12 probe	no	mucus (incubation)	no	2 sequencing replicates	3 amplicon replicates	no	no	no	no
Df08	2021-07-25	NC probe	no	digestive system (whole)	no	3 sequencing replicates	3 amplicon replicates	no	yes	yes	no
Df08	2021-07-25	NC probe	no	gonads	no	3 sequencing replicates	3 amplicon replicates	no	yes	yes	no
Df08	2021-07-25	NC probe	no	mantle	no	3 sequencing replicates	3 amplicon replicates	yes	yes	yes	no
Df08	2021-07-25	NC probe	no	mucus	no	3 sequencing replicates	3 amplicon replicates	no	no	no	no
Df08	2021-07-25	NC probe	no	mucus incubation	no	3 sequencing replicates	3 amplicon replicates	no	no	no	no

## Sheet: Table_S2
Supplementary Table S2: Synthetic building blocks and PCR primer sequences used for engineering CRAGE strains
Building block name	Building block sequence
Nbb_operon_01	cgacggtatcgataagcttgatatcgaattcctgcagCCCGCGAAATTAATACGACTCACTATAGGGGAATTGTGAGCGGATAACAATTCCCggtaaagcgacacgcacggtataaggaggttttttATGTTGCCCGAATTCTTAAATTACCTGGGCAATGTTTTTGCACCATTTAATTTTAGCATCCTCCTGCTGGGAACCGCCGGGGGTCTTATACTTGGTGCCCTGCCTGGTTTGAGCCCTACCATGGCTGTAGCCCTGTTGATTCCATTTACCTTCCATATGGAACCTACCTCGGGTCTCATATTGTTAGGATCAGTGTATACGGCTACCGTTGCTGGGGGTGCTGTATCTGCCATTTTACTTAAGATCCCAGGAGCACCTGCCAACATAGCGAC…
Nbb_operon_02	GGTGCAGGCAAGTTCGTGGGTCATCACATTGCATTTCTTCAGCTGGCGCGAGCCACAGATGCTAAAATGACATACATTCCACATCCGAAAGGCGGTGCGGGAGCCCTTAAGGATGTTATGGGAGGACAAGTTAAGGCCGGCTTTAACAACCTGAGTGACGCCTTCCGGAGCAAAGATAACTTGAAAATTCTGGCAATTGCAGATTTGCAGCGCCATGATTTTCTGCCGGATGTGCCAACTTTTAAGGAACAGGGAGTAGACATAGATGATTCGAGTGTTAACTTTCGTGGTATAATGGCTCCTAAAGGCACACCCCCGGAAATTATTGCCTATCTGGCCGAACGTGTTCCGCTTATGTTCGGCAATAAAAAACGCGTCGAGAAGAAGATGAAGTCGTCG…
Nbb_operon_03	CCGTAAATGCATTGAAGGGTGGTAATGCGATTGTTCTGGCGCCGCCGCCTGCCGCAGCCCGTACCGGCGCAGCGCTCTTAGAATTAATGCGTATAGAGCTTAAACGTGTTGGAGCGCCGCCAGACGTTGTTCAGATGCTGCTTCCGCCATCCAAGGCGGCCACCGTAGCACTGATGCGTCAGGCCGACTTAGTTGTTGTGACAGGCAGTCAGAGGAATGTACGTGGGGCATATGCGTCTGGCACGCCGGCCATCGGTGTAGGTGCCGGCAATGTCGCCGTTATCGTGGATGAGACAGCCGATGTTGGTCAAGCGTCAGCTAGAATTAGAACCTCTAAGATTTTTGACAATAGTACTAGTTGTAGTAGTGAAAACCATCTGATTATCGTTGCGTCGGTGT…
PCR primer name	Primer sequences
Nbb_operon_01F	cgacggtatcgataagcttgatatcgaattc
Nbb_operon_01R	GAAGAAATGCAATGTGATGACCCACG
Nbb_operon_02F	GGTGCAGGCAAGTTCGTGGGTC
Nbb_operon_02R	GCCAGAACAATCGCATTACCACC
Nbb_operon_03F	CCGTAAATGCATTGAAGGGTGGTAATG
Nbb_operon_3R	agtggatcccccggtatttaccac
pR6K-2L.scrF	CCTCGAGGTCGACGGTATCGATAAG
pR6K-2L.scrR	GGTATTTACCACAACAGTACGCCAAC

## Sheet: Table_S3
Supplementary Table S3: Details on CRAGE strains genomes
Recipient organisms	Genomic location of the 2-lox landing pad	Gene disrupted by the 2-lox landing pad
Pseudomonas putida KT2440	NC_002947: 5256355-5256356 (-)	hypothetical protein CDS
Erwinia oleae DAPP-PG531	NZ_JNVB01000014.1: 123644-123645 (+)	chromosome partitioning protein ParA CDS
Pantoea agglomerans ATCC 13460	NZ_AXOF00000037: 190561-190562 (-)	Non-coding
Dickeya solani DSM 28711	NZ_CM001859: 879407-879408 (-)	tellurite resistance methyltransferase TehB CDS
Serratia odorifera DSM 4582	NZ_ADBY01000058.1: 131923-131924 (+)	hypothetical protein CDS
Yersinia aldovae DSM 18303	NZ_ACCB01000032: 14759-14760 (+)	LPS biosynthesis protein CDS
Yersinia mollaretii DSM 18520	NZ_AALD02000003: 37449-37450 (-)	threonine aldolase CDS
Aeromonas piscicola LMG 24783	NZ_CDBL01000063: 91433-91434 (+)	dTDP-glucose 4,6-dehydratase CDS
Aeromonas salmonicida subsp. pectinolytica 34mel	NZ_ARYZ01000061: 23988 - 23989 (-)	Non-coding

## Sheet: Table_S4
Supplementary Table S4: Assemblies of multi-cell sorts
Sample	Number of sorted particles	Sequencing Project ID (IMG)	CheckM completeness	CheckM contamination	Sequenced bp	Assembly size	Contigs in assembly	Longest contig	Number of contigs > 50kb	Percent of reads assembled	Number of bins	Number of contigs in bin	Contigs containing 16S rDNA	Contigs containing the betalactone gene cluster	Betalactone detected by:
C4	100	1250547	10.36	2.44	17498962	146121	26	18305	0	77.89	0	0	NA	NODE_25_	blastn
C5	50	1250551	23.78	0	20658832	417839	61	20295	0	88.52	1	48	NODE_1_	NODE_5_; NODE_35_; NODE_52_	blastn
D8	50	1250569	23.27	0	22679874	405583	55	49807	0	89.75	0	0	NA	NODE_2_; NODE_48_	blastn
E3	100	1250543	22.57	0	16769388	402812	49	28835	0	91.4	1	39	NA	NODE_12_	blastn
E8	50	1250570	40.75	0	25018210	625013	85	36800	0	88.29	0	0	NA	NODE_16_	blastn
E9	25	1250575	20.99	0	17868494	343377	60	14316	0	86.77	1	47	NA	NODE_18_; NODE_38_	blastn
F6	50	1250560	34.27	0.2	14714348	581380	55	42684	0	93.38	0	0	NODE_2_	NODE_1_	AntiSMASH
G15	10	1250607	10.27	0	22549574	162492	40	10751	0	76.44	0	0	NA	NA	NA
G3	100	1250545	23.59	0	31473334	477771	41	38507	0	93.9	0	0	NA	NODE_4_; NODE_21_; NODE_39_	blastn
G8	50	1250572	10.82	0	29167574	115399	26	7733	0	78.06	0	0	NA	NA	NA
H11	25	1250588	15.96	0.78	29333462	220803	60	9556	0	68.19	0	0	NA	NA	NA
H3	100	1250546	76.5	0.81	20694652	1335337	43	158426	7	97.65	1	39	NODE_9_	NODE_7_	AntiSMASH
H5	50	1250556	19.48	0	37203474	392814	64	37332	0	88.49	1	51	NA	NODE_9_; NODE_44_; NODE_53_	blastn
H6	50	1250562	57.84	0.2	10396468	867404	58	59421	3	97.26	0	0	NODE_25_	NODE_3_	AntiSMASH

## Sheet: Table_S5
Supplementary Table S5: SNPs and indels in the multi-cell sorts sequence data
Position	Co-assembly reference	D8	E8	E9	G8	G15	H11	C4	C5	E3	F6	G3	H3	H5	H6
22881	A	low	low	A	+GC/+GC	low	low	low	low	low	low	low	A	low	low
46532	C	low	low	low	low	low	low	low	low	low	low	low	C	+A/+A	C
46538	C	low	low	low	low	low	low	low	low	low	low	low	C	T	C
52234	G	low	low	low	low	low	low	low	low	low	low	low	G	G	T
60990	G	low	G	low	low	low	G	low	G	low	low	low	G	-AC/-AC	G
74367	T	low	T	T	low	low	low	low	low	low	low	low	-AA/-AA	T	low
87575	A	low	A	low	low	G	low	low	A	low	low	low	low	low	low
107299	T	low	T	low	low	low	low	low	A	low	T	low	T	low	T
107303	G	low	G	low	low	low	low	low	T	low	G	low	G	low	G
107306	G	low	G	low	low	low	low	low	T	low	G	low	G	low	G
107338	A	low	A	low	low	low	low	low	T	low	A	low	A	low	A
113824	C	low	low	low	low	low	low	low	C	low	C	T	C	C	C
113826	A	low	low	low	low	low	low	low	A	low	A	+TCGGGGGTGT/+TCGGGGGTGT	A	A	A
116745	G	low	G	low	low	low	low	low	G	low	low	G	+T/+T	+T/+T	low
120689	G	low	G	low	low	G	low	low	G	low	low	G	G	G	T
130090	G	low	A	low	low	G	G	low	low	low	low	G	G	G	G
130101	C	low	+G/+G	low	low	C	C	low	low	low	low	C	C	C	C
130121	C	low	-T/-T	low	low	C	C	low	low	low	low	C	C	C	C
133930	G	low	G	low	low	T	low	low	low	low	low	low	G	low	G
133932	G	low	G	low	low	T	low	low	low	low	low	low	G	low	G
133936	G	low	G	low	low	T	low	low	low	low	low	low	G	low	G
133938	G	low	G	low	low	T	low	low	low	low	low	low	G	low	G
163350	C	low	C	low	low	C	C	C	C	low	low	low	C	A	C
182298	C	T	C	C	low	low	C	low	C	low	C	low	C	C	C
183998	C	C	C	A	low	low	C	low	C	low	C	low	C	C	C
237834	A	low	low	A	low	low	low	low	low	low	low	C	C	C	A
259542	G	low	low	low	low	low	G	low	G	low	+A/+A	G	G	low	G
270275	A	low	low	low	low	low	low	low	-GT/-GT	low	A	A	A	A	A
289797	G	low	G	low	low	low	low	low	G	low	low	C	G	G	low
298097	T	low	T	low	low	low	low	low	A	low	low	low	T	T	low
301281	T	T	T	low	low	low	low	low	-CAATCA/-CAATCA	low	low	low	T	T	low
301284	A	A	A	low	low	low	low	low	+AACCCAAACCCGC/+AACCCAAACCCGC	low	low	low	A	A	low
301288	T	T	T	low	low	low	low	low	+CGCCGTTCAAAACCCAAACCCGCTTTG/+CGCCGTTCAAAACCCAAACCCGCTTTG	low	low	low	T	T	low
303102	G	G	G	G	low	low	G	low	G	low	T	low	low	G	low
307171	C	low	A	low	low	C	C	low	C	low	C	low	low	C	C
307204	G	low	A	low	low	G	G	low	G	low	G	low	low	G	G
319569	C	low	low	low	low	low	C	C	C	low	+G/+G	low	+G/+G	C	+G/+G
364923	A	low	low	low	low	low	low	low	A	low	low	C	C	A	A
370976	G	low	low	low	low	low	low	low	low	low	low	T	G	G	G
412648	A	low	low	A	low	C	low	low	low	low	low	C	C	low	A
413238	C	low	low	C	low	A	low	low	low	low	low	C	C	low	C
418030	T	G	low	T	low	G	low	low	low	G	low	G	G	low	T
418961	G	G	low	G	low	low	low	low	low	G	low	A	G	low	G
436373	C	low	low	C	low	low	C	low	low	low	C	low	C	low	A
455732	G	G	C	low	low	low	low	low	G	low	low	low	G	low	G
472998	C	low	A	low	low	low	low	C	low	low	low	low	C	low	C
480060	A	G	G	low	low	low	low	low	low	low	A	low	G	low	A
484961	G	low	+A/+A	low	low	low	low	low	low	low	G	low	+A/+A	low	+A/+A
486518	T	low	G	low	low	low	low	low	low	low	T	low	G	low	G
525402	T	low	T	low	low	low	low	low	low	low	low	low	C	low	low
574022	C	G	low	C	C	low	low	C	low	low	low	C	C	C	low
575384	C	low	low	C	C	low	low	C	low	low	low	G	C	C	low
583890	C	low	C	low	C	low	low	T	low	low	low	low	low	low	C
596659	A	C	C	A	low	low	low	low	low	low	low	low	low	low	low
613771	G	low	G	A	low	G	low	low	low	low	G	low	G	low	low
615081	C	low	C	C	C	C	low	low	low	low	T	low	C	low	low
747297	T	T	T	T	low	low	low	low	low	C	low	T	T	T	T
776908	G	G	G	A	low	low	G	G	low	low	low	low	G	low	low
788538	T	low	low	low	low	low	low	-CCTAT/-CCTAT	T	low	T	low	T	T	T
788547	G	low	low	low	low	low	low	T	G	low	G	low	G	G	G
788550	C	low	low	low	low	low	low	+A/+A	C	low	C	low	C	C	C
788560	G	low	low	low	low	low	low	C	G	low	G	low	G	G	G
792823	G	low	G	low	low	low	low	G	G	low	A	low	G	G	G
802656	A	low	low	low	low	low	A	A	A	low	A	A	low	low	C
821592	T	low	low	low	low	low	low	low	low	T	+A/+A	T	T	low	low
920722	A	low	low	G	low	low	low	G	A	low	G	low	G	A	low
923162	T	low	C	T	low	low	low	T	T	low	T	low	T	T	low
923198	C	low	A	C	low	low	low	C	C	low	C	low	C	C	low
923213	G	low	A	G	low	low	low	G	G	low	G	low	G	G	low
923303	T	low	C	T	low	low	low	T	T	low	T	low	T	T	low
923339	C	low	T	C	low	low	low	C	C	low	C	low	C	C	low
923353	G	low	A	G	low	low	low	G	G	low	G	low	G	G	low
923393	T	low	-TG/-TG	T	low	low	low	T	T	low	T	low	T	T	low
923451	C	low	T	C	low	low	low	C	C	low	C	low	C	C	low
923461	C	low	A	C	low	low	low	C	C	low	C	low	C	C	low
923480	T	low	C	T	low	low	low	T	T	low	T	low	T	T	low
923581	T	low	C	T	low	low	low	T	T	low	T	low	T	T	low
924011	T	low	T	T	low	low	low	A	T	low	T	low	T	T	low
924058	T	low	T	T	low	low	low	C	T	low	T	low	T	T	low
924060	T	low	T	T	low	low	low	C	T	low	T	low	T	T	low
924087	G	low	G	G	low	low	low	A	G	low	G	low	G	G	low
924091	C	low	C	C	low	low	low	T	C	low	C	low	C	C	low
924103	C	low	T	C	low	low	low	C	C	low	C	low	C	C	low
924105	A	low	A	A	low	low	low	G	A	low	A	low	A	A	low
924114	G	low	A	G	low	low	low	A	G	low	G	low	G	G	low
924169	T	low	G	T	low	low	low	G	T	low	T	low	T	T	low
924172	C	low	T	C	low	low	low	T	C	low	C	low	C	C	low
925172	G	low	low	G	low	low	low	G	G	low	G	low	A	G	low
947916	C	low	low	C	low	low	low	low	C	G	low	low	C	low	low
983289	A	low	A	low	A	low	low	low	A	G	low	low	A	low	A
983290	C	low	C	low	C	low	low	low	C	-T/-T	low	low	C	low	C
993605	A	low	C	low	low	low	low	A	A	A	A	A	low	A	A
993618	T	low	+A/+A	low	low	low	low	T	T	T	T	T	low	T	T
1066519	C	low	low	C	low	low	low	low	low	low	C	low	low	low	-A/-A
1070649	C	low	C	low	low	low	low	low	C	low	C	low	-A/-A	low	C
1074977	C	C	A	low	low	low	low	C	C	low	C	low	C	low	low
1075018	G	G	-CGCA/-CGCA	low	low	low	low	G	G	low	G	low	G	low	low
1104357	G	low	A	low	low	low	low	low	low	low	low	low	G	low	low
1104359	T	low	-GTGTG/-GTGTG	low	low	low	low	low	low	low	low	low	T	low	low
1119645	C	C	A	low	low	low	low	low	low	low	low	low	A	low	low
1119673	C	C	A	low	low	low	low	low	low	low	low	low	A	low	low
1119697	C	C	T	low	low	low	low	low	low	low	low	low	T	low	low
1119717	C	C	T	low	low	low	low	low	low	low	low	low	T	low	low
1119751	C	C	A	low	low	low	low	low	low	low	low	low	A	low	low
1119768	C	C	T	low	low	low	low	low	low	low	low	low	T	low	low
1119785	C	C	A	low	low	low	low	low	low	low	low	low	A	low	low
1119809	A	A	T	low	low	low	low	low	low	low	low	low	T	low	low
1119814	C	C	A	low	low	low	low	low	low	low	low	low	A	low	low
1119850	C	C	A	low	low	low	low	low	low	low	low	low	A	low	low
1119859	C	C	G	low	low	low	low	low	low	low	low	low	G	low	low
1119861	C	C	G	low	low	low	low	low	low	low	low	low	G	low	low
1119896	C	C	T	low	low	low	low	low	low	low	low	low	T	low	low
1119911	C	C	A	low	low	low	low	low	low	low	low	low	A	low	low
1119914	C	C	A	low	low	low	low	low	low	low	low	low	A	low	low
1137074	C	low	T	low	low	low	low	low	C	C	low	low	C	C	low
1164176	A	low	A	low	low	low	low	low	low	A	G	low	A	low	low
1250270	A	A	A	low	low	low	A	low	low	A	low	low	A	low	+TTT/+TTT
1273570	G	low	G	low	low	low	G	low	low	low	G	low	G	low	T
1425877	C	low	C	low	low	low	low	low	C	T	low	low	C	C	low
1481391	C	C	C	low	low	low	low	low	C	low	C	low	C	low	A

## Sheet: Table_S6
Supplementary Table S6: 16S rDNA amplicon sequencing runs from IMNGS containing reads with >92% similarity to Ca. D. californiensis
Environment or host	SRA run	Number of reads in the run	Number of matched reads	Proportion of matched reads	Location
seawater	ERR665272	1829690	1	5.46541e-05	Atlantic Ocean
seawater	ERR2098577	986562	1	0.000101362	Mediterranean Sea
seawater	ERR2098539	981700	1	0.000101864	Mediterranean Sea
seawater	ERR2098526	920658	1	0.000108618	Mediterranean Sea
seawater	ERR2098496	918734	1	0.000108845	Mediterranean Sea
seawater	ERR2098548	767289	1	0.000130329	Mediterranean Sea
seawater	ERR2098504	1417630	2	0.000141081	Mediterranean Sea
seawater	ERR2098572	645011	1	0.000155036	Mediterranean Sea
seawater	ERR2098478	407561	1	0.000245362	Mediterranean Sea
seawater	ERR2098553	796038	2	0.000251244	Mediterranean Sea
seawater	ERR2098565	762003	2	0.000262466	Mediterranean Sea
seawater	ERR2098577	306786	1	0.00032596	Mediterranean Sea
sponge	SRR1302609	300209	1	0.000333101	France: Petite sole
sponge	SRR2154172	299382	1	0.000334021	Australia: Botany Bay
seawater	ERR2098540	578916	2	0.000345473	Mediterranean Sea
seawater	SRR3113125	255612	1	0.000391218	Australia: Rye
seawater	SRR2975965	203964	1	0.000490283	New Caledonia: Noumea
sponge	SRR7178022	178430	1	0.000560444	Vietnam: Nha Trang
seawater	ERR2098512	522350	3	0.000574328	Mediterranean Sea
sponge	SRR6438342	389343	3	0.000770529	Brazil: Rio de Janeiro
coral	SRR1819733	100737	1	0.000992684	USA: Hawaii
sponge	SRR1302587	99593	1	0.00100409	Ireland
seawater	ERR1942679	97876	1	0.0010217	Australia: Darwin
seawater	SRR7633203	94039	1	0.00106339	USA: San Diego
seawater	SRR7633210	84945	1	0.00117723	USA: San Diego
seawater	SRR7595832	79479	1	0.00125819	Australia: Perth
seawater	SRR7035268	79346	1	0.0012603	Australia: Perth
coral	SRR1813106	76761	1	0.00130274	USA: Hawaii
seawater	SRR7633215	71273	1	0.00140306	USA: San Diego
coral	SRR1813739	65613	1	0.00152409	USA: Hawaii
sponge	SRR2154175	178178	3	0.00168371	Australia: Botany Bay
seawater	ERR1942568	55459	1	0.00180313	Australia: Darwin
seawater	SRR1993012	51316	1	0.00194871	Maldives: Konomoondo
seawater	SRR7598814	48968	1	0.00204215	Australia: Rottnest Island
seawater	SRR7033857	48961	1	0.00204244	Australia: Rottnest Island
coral	SRR1664596	29868	1	0.00334806	Australia: Day Reef
coral	SRR1664616	27010	1	0.00370233	Australia: Yonge Reef
sponge	SRR1565480	24528	1	0.00407697	Italy: Paraggi
coral	SRR1664598	22459	1	0.00445256	Australia: Day Reef
tunicate	SRR1393806	22184	1	0.00450775	USA: Florida
sponge	SRR1565479	21534	1	0.00464382	Italy: Paraggi
seawater	SRR7596332	125584	6	0.00477768	Australia: Perth
seawater	SRR7035249	124920	6	0.00480307	Australia: Perth
coral	SRR1664613	17804	1	0.00561672	Australia: Yonge Reef
tunicate	SRR1393878	16600	1	0.0060241	Papua New Guinea
coral	SRR1664597	15076	1	0.00663306	Australia: Day Reef
coral	SRR1664608	11484	1	0.00870777	Australia: Yonge Reef
coral	ERR951479	7272	1	0.0137514	Atlantic Ocean
coral	SRR1664614	12222	2	0.0163639	Australia: Yonge Reef
coral	ERR951478	5792	1	0.0172652	Atlantic Ocean
coral	ERR951494	4635	1	0.021575	Atlantic Ocean
coral	ERR951486	4445	1	0.0224972	Atlantic Ocean
coral	ERR951476	3166	1	0.0315856	Atlantic Ocean
rainforest soil	SRR1922115	2524	1	0.0396197	Indonesia: Sumatra
coral	ERR951485	5414	3	0.0554119	Atlantic Ocean
pencil urchin	SRR5951246	1303	19	1.45817	NA

## Sheet: Table_S7
Supplementary Table S7: 16S rDNA amplicon sequencing runs from previous nudibranchs microbiome studies containing reads with >92% similarity to Ca. D. californiensis
SRA run	Nudibranch species	Interior / skin	Maximum sequence similarity to probe-enriched bacterium in the run	Number of reads in the run	Number of matched reads	Proportion of matched reads	Study
SRR11662104	Chromodoris quadricolor	Skin	94.82	4247	955	11.2432	Abdelrahman et al. (2021)
SRR11662105	Chromodoris quadricolor	Interior	94.42	3044	56	0.919842	Abdelrahman et al. (2021)
SRR11662106	Chromodoris quadricolor	Interior	94.42	12265	20	0.0815328	Abdelrahman et al. (2021)
SRR11662109	Ceratosoma trilobatum	Interior	93.63	24430	2	0.00409333	Abdelrahman et al. (2021)
SRR11662111	Ceratosoma trilobatum	Skin	94.02	17927	1	0.00278909	Abdelrahman et al. (2021)
SRR11662112	Goniobranchus annulatus	Interior	93.63	1593	55	1.7263	Abdelrahman et al. (2021)
SRR11662113	Goniobranchus annulatus	Interior	93.63	4961	75	0.755896	Abdelrahman et al. (2021)
SRR11662114	Goniobranchus annulatus	Skin	94.02	4515	5	0.055371	Abdelrahman et al. (2021)
SRR11662115	Goniobranchus annulatus	Skin	94.82	6197	1141	9.20607	Abdelrahman et al. (2021)
SRR6780575	Unidentified	Skin	93.3	16597	57	0.343436	Cleary at al. (2019)
SRR6780577	Unidentified	Skin	93.3	12732	33	0.259189	Cleary at al. (2019)
SRR6780584	Phyllidia elegans	Skin	93.53	25844	30	0.116081	Cleary at al. (2019)
SRR6780586	Phyllidiella nigra	Skin	93.08	25096	18	0.0717246	Cleary at al. (2019)
SRR6780587	Phyllidia picta	Skin	93.3	22918	25	0.109085	Cleary at al. (2019)
SRR6780589	Phyllidiella pustulosa	Skin	93.08	25547	31	0.121345	Cleary at al. (2019)
SRR6780608	Phyllidia picta	Skin	94.2	20627	38	0.184225	Cleary at al. (2019)
SRR6780609	Phyllidia picta	Skin	93.54	20411	96	0.470335	Cleary at al. (2019)
SRR6780625	Unidentified	Skin	92.86	4608	12	0.260417	Cleary at al. (2019)
SRR6780626	Unidentified	Skin	93.3	11137	12	0.107749	Cleary at al. (2019)
SRR6780629	Phyllidia carlsonhoffi	Skin	93.3	20464	24	0.117279	Cleary at al. (2019)
SRR6780631	Phyllidia picta	Skin	93.3	30830	48	0.155693	Cleary at al. (2019)
SRR6780634	Unidentified	Skin	93.08	6289	23	0.365718	Cleary at al. (2019)
SRR6780639	Unidentified	Skin	92.86	17260	12	0.0695249	Cleary at al. (2019)
SRR6780640	Unidentified	Interior	92.22	25423	16	0.0629351	Cleary at al. (2019)
SRR6780643	Unidentified	Skin	93.08	15966	11	0.0688964	Cleary at al. (2019)
SRR6780646	Jorunna funebris	Interior	92.22	52604	6	0.011406	Cleary at al. (2019)
SRR8359767	Unidentified	Skin	92.22	60892	1	0.00164225	Cleary at al. (2019)
SRR8359870	Phyllidiella pustulosa	Interior	94	97647	7	0.00716868	Cleary at al. (2019)
SRR8359871	Phyllidia ocellata	Skin	94.44	68741	8	0.0116379	Cleary at al. (2019)
SRR8359872	Phyllidia ocellata	Interior	93.54	75830	4	0.00527496	Cleary at al. (2019)
SRR8359875	Halgerda willeyi	Skin	92.63	90558	31	0.0342322	Cleary at al. (2019)
SRR8359876	Halgerda willeyi	Interior	92.86	121709	166	0.136391	Cleary at al. (2019)
SRR8359877	Halgerda sp.	Interior	93.32	68076	9	0.0132205	Cleary at al. (2019)
SRR8359879	Unidentified	Interior	93.53	53425	37	0.069256	Cleary at al. (2019)
SRR8359890	Phyllidia sp.	Skin	94.2	60043	2	0.00333095	Cleary at al. (2019)
SRR8359896	Phyllidiella pustulosa	Interior	94.67	101549	11	0.0108322	Cleary at al. (2019)
SRR8359897	Phyllidiella pustulosa	Skin	94.22	99268	4	0.0040295	Cleary at al. (2019)
SRR8359898	Phyllidia sp.	Interior	92.63	61369	4	0.00651795	Cleary at al. (2019)
SRR8359905	Mexichromis multituberculata	Skin	92.44	96354	1	0.00103784	Cleary at al. (2019)
SRR8359906	Phyllidiella pustulosa	Interior	93.53	141318	9	0.00636862	Cleary at al. (2019)
SRR8359907	Phyllidiella pustulosa	Skin	94.2	151261	9	0.00594998	Cleary at al. (2019)
SRR8359908	Mexichromis multituberculata	Interior	94.67	130451	9	0.00689914	Cleary at al. (2019)

## Sheet: Table_S8
Supplementary Table S8: Collected nudibranch samples and the details on 16S rDNA amplicon Illumina sequencing runs
SampleName	Replicate	Individual	SampleType	Collection date	Environment	Number of raw reads	Number of resulting reads after processing
gills_Df01	gills_Df01_1	Df01	gills	2017-06-21	Host-associated	162102	122614
gills_Df01	gills_Df01_2	Df01	gills	2017-06-21	Host-associated	146799	111732
gills_Df01	gills_Df01_3	Df01	gills	2017-06-21	Host-associated	123373	93172
digest-whole_Df01	digest-whole_Df01_1	Df01	digestive system	2017-06-21	Host-associated	155735	7959
digest-whole_Df01	digest-whole_Df01_2	Df01	digestive system	2017-06-21	Host-associated	154438	5806
digest-whole_Df01	digest-whole_Df01_3	Df01	digestive system	2017-06-21	Host-associated	210752	7891
gonads_Df01	gonads_Df01_1	Df01	gonads	2017-06-21	Host-associated	103459	7756
gonads_Df01	gonads_Df01_2	Df01	gonads	2017-06-21	Host-associated	148998	11971
gonads_Df01	gonads_Df01_3	Df01	gonads	2017-06-21	Host-associated	184484	14367
mantle_Df01	mantle_Df01_1	Df01	mantle	2017-06-21	Host-associated	71415	46658
mantle_Df01	mantle_Df01_2	Df01	mantle	2017-06-21	Host-associated	95875	64397
mantle_Df01	mantle_Df01_3	Df01	mantle	2017-06-21	Host-associated	127681	81060
mucus_Df01	mucus_Df01_1	Df01	mucus	2017-06-21	Host-associated	130249	106984
mucus_Df01	mucus_Df01_2	Df01	mucus	2017-06-21	Host-associated	135054	111230
mucus_Df01	mucus_Df01_3	Df01	mucus	2017-06-21	Host-associated	165739	137270
mantle_Df03	mantle_Df03_1	Df03	mantle	2020-11-16	Host-associated	52967	46415
mantle_Df03	mantle_Df03_2	Df03	mantle	2020-11-16	Host-associated	180201	152678
mantle_Df03	mantle_Df03_3	Df03	mantle	2020-11-16	Host-associated	101942	87414
mantle_Df04	mantle_Df04_1	Df04	mantle	2021-02-10	Host-associated	118754	89879
mantle_Df04	mantle_Df04_2	Df04	mantle	2021-02-10	Host-associated	114384	88900
mantle_Df04	mantle_Df04_3	Df04	mantle	2021-02-10	Host-associated	134171	101232
mantle_Df05	mantle_Df05_1	Df05	mantle	2021-05-28	Host-associated	10957	9535
mantle_Df05	mantle_Df05_2	Df05	mantle	2021-05-28	Host-associated	77373	68327
mantle_Df05	mantle_Df05_3	Df05	mantle	2021-05-28	Host-associated	74864	65796
mucus-incubation_Df05	mucus-incubation_Df05_1	Df05	mucus incubation	2021-05-28	Host-associated	132490	113519
mucus-incubation_Df05	mucus-incubation_Df05_2	Df05	mucus incubation	2021-05-28	Host-associated	133747	114790
mucus-incubation_Df05	mucus-incubation_Df05_3	Df05	mucus incubation	2021-05-28	Host-associated	91131	75606
mantle_Df06	mantle_Df06_1	Df06	mantle	2021-05-28	Host-associated	71686	63194
mantle_Df06	mantle_Df06_2	Df06	mantle	2021-05-28	Host-associated	54986	48799
mantle_Df06	mantle_Df06_3	Df06	mantle	2021-05-28	Host-associated	221614	196040
mucus-incubation_Df06	mucus-incubation_Df06_1	Df06	mucus incubation	2021-05-28	Host-associated	121519	105636
mucus-incubation_Df06	mucus-incubation_Df06_2	Df06	mucus incubation	2021-05-28	Host-associated	201464	176558
mucus-incubation_Df06	mucus-incubation_Df06_3	Df06	mucus incubation	2021-05-28	Host-associated	144979	125817
seawater-transport_Df05Df06	seawater-transport_Df05Df06_1	seawater-transport_Df05Df06	seawater transport	2021-05-28	Seawater	138658	105999
seawater-transport_Df05Df06	seawater-transport_Df05Df06_2	seawater-transport_Df05Df06	seawater transport	2021-05-28	Seawater	100430	75584
seawater-transport_Df05Df06	seawater-transport_Df05Df06_3	seawater-transport_Df05Df06	seawater transport	2021-05-28	Seawater	175206	134947
seawater	seawater_1	seawater	seawater	2021-06-24	Seawater	88985	37574
seawater	seawater_2	seawater	seawater	2021-06-24	Seawater	163410	70447
seawater	seawater_3	seawater	seawater	2021-06-24	Seawater	224586	95386
gills_Df07	gills_Df07_1	Df07	gills	2021-07-25	Host-associated	89105	80247
gills_Df07	gills_Df07_2	Df07	gills	2021-07-25	Host-associated	143123	129736
gills_Df07	gills_Df07_3	Df07	gills	2021-07-25	Host-associated	104006	94396
digest-stomach-diggestiveglands_Df07	digest-stomach-diggestiveglands_Df07_1	Df07	digestive system	2021-07-25	Host-associated	58193	50049
digest-stomach-diggestiveglands_Df07	digest-stomach-diggestiveglands_Df07_2	Df07	digestive system	2021-07-25	Host-associated	130169	111796
digest-stomach-diggestiveglands_Df07	digest-stomach-diggestiveglands_Df07_3	Df07	digestive system	2021-07-25	Host-associated	99877	87548
digest-pharynx_Df07	digest-pharynx_Df07_1	Df07	digestive system	2021-07-25	Host-associated	11791	10103
digest-pharynx_Df07	digest-pharynx_Df07_2	Df07	digestive system	2021-07-25	Host-associated	86176	71722
digest-pharynx_Df07	digest-pharynx_Df07_3	Df07	digestive system	2021-07-25	Host-associated	87723	74484
digest-intestine-caecum_Df07	digest-intestine-caecum_Df07_1	Df07	digestive system	2021-07-25	Host-associated	149034	128828
digest-intestine-caecum_Df07	digest-intestine-caecum_Df07_2	Df07	digestive system	2021-07-25	Host-associated	118339	101784
digest-intestine-caecum_Df07	digest-intestine-caecum_Df07_3	Df07	digestive system	2021-07-25	Host-associated	47205	39122
gonads_Df07	gonads_Df07_1	Df07	gonads	2021-07-25	Host-associated	162840	132112
gonads_Df07	gonads_Df07_2	Df07	gonads	2021-07-25	Host-associated	112174	92965
gonads_Df07	gonads_Df07_3	Df07	gonads	2021-07-25	Host-associated	248115	202871
mantle_Df07	mantle_Df07_1	Df07	mantle	2021-07-25	Host-associated	188393	157161
mantle_Df07	mantle_Df07_2	Df07	mantle	2021-07-25	Host-associated	149696	126168
mantle_Df07	mantle_Df07_3	Df07	mantle	2021-07-25	Host-associated	127945	108772
mucus_Df07	mucus_Df07_1	Df07	mucus	2021-07-25	Host-associated	130217	109468
mucus_Df07	mucus_Df07_2	Df07	mucus	2021-07-25	Host-associated	125533	105207
mucus_Df07	mucus_Df07_3	Df07	mucus	2021-07-25	Host-associated	210908	178307
mucus-incubation_Df07	mucus-incubation_Df07_1	Df07	mucus incubation	2021-07-25	Host-associated	123593	87983
mucus-incubation_Df07	mucus-incubation_Df07_3	Df07	mucus incubation	2021-07-25	Host-associated	111694	81144
digest-pharynx_Df08	digest-mouth_Df08_1	Df08	digestive system	2021-07-25	Host-associated	74726	66111
digest-pharynx_Df08	digest-mouth_Df08_2	Df08	digestive system	2021-07-25	Host-associated	112719	96823
digest-pharynx_Df08	digest-mouth_Df08_3	Df08	digestive system	2021-07-25	Host-associated	101916	84274
gonads_Df08	gonads_Df08_1	Df08	gonads	2021-07-25	Host-associated	69606	34734
gonads_Df08	gonads_Df08_2	Df08	gonads	2021-07-25	Host-associated	60240	28638
gonads_Df08	gonads_Df08_3	Df08	gonads	2021-07-25	Host-associated	101214	49482
mantle_Df08	mantle_Df08_1	Df08	mantle	2021-07-25	Host-associated	8072	6947
mantle_Df08	mantle_Df08_2	Df08	mantle	2021-07-25	Host-associated	142664	121240
mantle_Df08	mantle_Df08_3	Df08	mantle	2021-07-25	Host-associated	73267	62088
mucus_Df08	mucus_Df08_1	Df08	mucus	2021-07-25	Host-associated	156024	137631
mucus_Df08	mucus_Df08_2	Df08	mucus	2021-07-25	Host-associated	39209	34518
mucus_Df08	mucus_Df08_3	Df08	mucus	2021-07-25	Host-associated	159620	141363
mucus-incubation_Df08	mucus-incubation_Df08_1	Df08	mucus incubation	2021-07-25	Host-associated	90098	63065
mucus-incubation_Df08	mucus-incubation_Df08_2	Df08	mucus incubation	2021-07-25	Host-associated	230723	167528
mucus-incubation_Df08	mucus-incubation_Df08_3	Df08	mucus incubation	2021-07-25	Host-associated	40637	27428
seawater-transport_Df07Df08	seawater-transport_Df07Df08_1	seawater-transport_Df07Df08	seawater transport	2021-07-25	Seawater	176978	152223
seawater-transport_Df07Df08	seawater-transport_Df07Df08_2	seawater-transport_Df07Df08	seawater transport	2021-07-25	Seawater	130428	111715
seawater-transport_Df07Df08	seawater-transport_Df07Df08_3	seawater-transport_Df07Df08	seawater transport	2021-07-25	Seawater	178524	153021
negative	negative_1	negative	negative	negative	negative control	120405	102297
negative	negative_2	negative	negative	negative	negative control	124741	101227
negative	negative_3	negative	negative	negative	negative control	109315	95106
