# Supplementary material for: Synthase-selected sorting approach identifies a beta-lactone synthase in a nudibranch symbiotic bacterium
Source: Microbiome. 2023 Jun 13;11:130. doi: 10.1186/s40168-023-01560-8 (PMC10262491; doi:10.1186/s40168-023-01560-8)
Supplement: Supplementary file 4 — Additional file 3. Supplementary File S1. DCB antiSMASH output file. [file 40168_2023_1560_MOESM3_ESM.gbk]

LOCUS       c00007_GSWTC_N..       27921 bp    DNA     linear   UNK 01-JAN-1980
DEFINITION  GSWTC_NODE_7_length_80226_cov_43.456927.
ACCESSION   c00007_GSWTC_N..
VERSION     c00007_GSWTC_N..
KEYWORDS    .
SOURCE      
  ORGANISM  
            .
COMMENT     ##antiSMASH-Data-START##
            Version      :: 5.0.0
            Run date     :: 2019-10-21 16:32:01
            NOTE: This is a single cluster extracted from a larger record!
            Orig. start  :: 10884
            Orig. end    :: 38805
            ##antiSMASH-Data-END##
FEATURES             Location/Qualifiers
     protocluster    1..27921
                     /aStool="rule-based-clusters"
                     /contig_edge="False"
                     /core_location="[20884:28805]"
                     /cutoff="10000"
                     /detection_rule="(HMGL-like and AMP-binding)"
                     /neighbourhood="10000"
                     /product="betalactone"
                     /protocluster_number="1"
                     /tool="antismash"
     proto_core      10001..17921
                     /aStool="rule-based-clusters"
                     /tool="antismash"
                     /cutoff="10000"
                     /detection_rule="(HMGL-like and AMP-binding)"
                     /neighbourhood="10000"
                     /product="betalactone"
                     /protocluster_number="1"
     cand_cluster    1..27921
                     /candidate_cluster_number="1"
                     /contig_edge="False"
                     /detection_rules="(HMGL-like and AMP-binding)"
                     /kind="single"
                     /product="betalactone"
                     /protoclusters="1"
                     /tool="antismash"
     region          1..27921
                     /candidate_cluster_numbers="1"
                     /contig_edge="False"
                     /product="betalactone"
                     /region_number="1"
                     /rules="(HMGL-like and AMP-binding)"
                     /tool="antismash"
     CDS             767..1381
                     /gene_functions="other (smcogs) SMCOG1227:ribosome
                     biogenesis GTP-binding protein YsxC (Score: 86.8; E-value:
                     3e-26)"
                     /gene_kind="other"
                     /locus_tag="ctg7_13"
                     /transl_table=11
                     /translation="MELLNFQNPNFLRSTWTARDIDAATVIFAGRSNSGKSSVLNALCG
                     GRFARTARLPGRTRAINLFALQRGQILADLPGYGYAVVAKEEQRTWSSKLMYFIKAPCL
                     CGLVLVVDCRRGLQERDMALLHAASRLPALVLMNKADKLGRAALRDCVESAKSTLATLP
                     MASTVLTFSALKKRGLEKLRYGVTDLFLGEATPSTDENNAN"
     PFAM_domain     839..1315
                     /aSDomain="FeoB_N"
                     /aSTool="clusterhmmer"
                     /database="31.0"
                     /db_xref="PF02421.17"
                     /db_xref="GO:0005525"
                     /description="Ferrous iron transport protein B"
                     /detection="hmmscan"
                     /domain_id="clusterhmmer_ctg7_13_0002"
                     /evalue="9.50E-07"
                     /gene_ontologies="GO:0005525: GTP binding"
                     /label="ctg7_13"
                     /locus_tag="ctg7_13"
                     /protein_end="183"
                     /protein_start="24"
                     /score="28.4"
                     /tool="antismash"
                     /translation="TVIFAGRSNSGKSSVLNALCGGRFARTARLPGRTRAINLFALQRG
                     QILADLPGYGYAVVAKEEQRTWSSKLMYFIKAPCLCGLVLVVDCRRGLQERDMALLHAA
                     SRLPALVLMNKADKLGRAALRDCVESAKSTLATLPMASTVLTFSALKKRGLEKLRY"
     PFAM_domain     842..1183
                     /aSDomain="MMR_HSR1"
                     /aSTool="clusterhmmer"
                     /database="31.0"
                     /db_xref="PF01926.22"
                     /db_xref="GO:0005525"
                     /description="50S ribosome-binding GTPase"
                     /detection="hmmscan"
                     /domain_id="clusterhmmer_ctg7_13_0001"
                     /evalue="4.20E-15"
                     /gene_ontologies="GO:0005525: GTP binding"
                     /label="ctg7_13"
                     /locus_tag="ctg7_13"
                     /protein_end="139"
                     /protein_start="25"
                     /score="55.7"
                     /tool="antismash"
                     /translation="VIFAGRSNSGKSSVLNALCGGRFARTARLPGRTRAINLFALQRGQ
                     ILADLPGYGYAVVAKEEQRTWSSKLMYFIKAPCLCGLVLVVDCRRGLQERDMALLHAAS
                     RLPALVLMNKA"
     CDS             complement(1337..2374)
                     /locus_tag="ctg7_14"
                     /transl_table=11
                     /translation="MNIATRYIIRRVTATVSVLWLILTMLIIMLELLANLSVASLSLAL
                     LQAALNAPRLALETLPFACAIGAATALRRMEENRELQVMRAAGMSLKYLTMAAAGGGLA
                     FSLALLTLSEIVLEPAETVARAARGDFSANDGIWLQNKDSYFHAKQLKANGNMSDITIY
                     RPTEDQLMVLRASAAIRQGNSWKLINGNMTTLNRGDNSFTAPSMQHRTFVSRGWDFPAA
                     ATAAALKAVARRPREMSMRSLLIAVTLEKNSGGTQFIGALWKRLWSLPAPLLLAASGVW
                     FVGHTRRRRILATALAATGMVGAYYFSAILCAQLATLLRLPLINALPTLLLIGIIFVGA
                     RRRFA"
     PFAM_domain     complement(1364..2359)
                     /aSDomain="YjgP_YjgQ"
                     /aSTool="clusterhmmer"
                     /database="31.0"
                     /db_xref="PF03739.13"
                     /db_xref="GO:0016021"
                     /description="Predicted permease YjgP/YjgQ family"
                     /detection="hmmscan"
                     /domain_id="clusterhmmer_ctg7_14_0003"
                     /evalue="1.00E-33"
                     /gene_ontologies="GO:0016021: integral component of
                     membrane"
                     /label="ctg7_14"
                     /locus_tag="ctg7_14"
                     /protein_end="337"
                     /protein_start="5"
                     /score="116.6"
                     /tool="antismash"
                     /translation="RYIIRRVTATVSVLWLILTMLIIMLELLANLSVASLSLALLQAAL
                     NAPRLALETLPFACAIGAATALRRMEENRELQVMRAAGMSLKYLTMAAAGGGLAFSLAL
                     LTLSEIVLEPAETVARAARGDFSANDGIWLQNKDSYFHAKQLKANGNMSDITIYRPTED
                     QLMVLRASAAIRQGNSWKLINGNMTTLNRGDNSFTAPSMQHRTFVSRGWDFPAAATAAA
                     LKAVARRPREMSMRSLLIAVTLEKNSGGTQFIGALWKRLWSLPAPLLLAASGVWFVGHT
                     RRRRILATALAATGMVGAYYFSAILCAQLATLLRLPLINALPTLLLIGIIFV"
     CDS             complement(2371..3408)
                     /locus_tag="ctg7_15"
                     /transl_table=11
                     /translation="MIYQGAHIRDCARHMSIVFPIVLIISSLIFLSRLLPDTVAQALPT
                     FSLWHFLSLTILKYIPQLLTVSVFTGVLLAIGRSFHEREMDVWFASGIGLRHFVLPEIL
                     FALPIVLAIAGASLYLSPWSVRTADALRAQLVSDVNPENIRAGEFGTTPGNIFTYFFNG
                     DREDAGNIFIARNDGNFHEIIIAAKARRDTANDVELLALEHGVLYRLPRLADTGVAEAT
                     GFERMLINLPATQIASDSPRGATTKSLNWRDATERAEIIWRIHQPLAALFLVLLAPFIA
                     RSHPQLGRGIGFLIALLLFCIYLNLLYFVRGGVAGKDMSTIIALLLPPLAVFAVAWLIE
                     RPLRR"
     PFAM_domain     complement(2395..3384)
                     /aSDomain="YjgP_YjgQ"
                     /aSTool="clusterhmmer"
                     /database="31.0"
                     /db_xref="PF03739.13"
                     /db_xref="GO:0016021"
                     /description="Predicted permease YjgP/YjgQ family"
                     /detection="hmmscan"
                     /domain_id="clusterhmmer_ctg7_15_0004"
                     /evalue="8.90E-42"
                     /gene_ontologies="GO:0016021: integral component of
                     membrane"
                     /label="ctg7_15"
                     /locus_tag="ctg7_15"
                     /protein_end="338"
                     /protein_start="8"
                     /score="143.1"
                     /tool="antismash"
                     /translation="RDCARHMSIVFPIVLIISSLIFLSRLLPDTVAQALPTFSLWHFLS
                     LTILKYIPQLLTVSVFTGVLLAIGRSFHEREMDVWFASGIGLRHFVLPEILFALPIVLA
                     IAGASLYLSPWSVRTADALRAQLVSDVNPENIRAGEFGTTPGNIFTYFFNGDREDAGNI
                     FIARNDGNFHEIIIAAKARRDTANDVELLALEHGVLYRLPRLADTGVAEATGFERMLIN
                     LPATQIASDSPRGATTKSLNWRDATERAEIIWRIHQPLAALFLVLLAPFIARSHPQLGR
                     GIGFLIALLLFCIYLNLLYFVRGGVAGKDMSTIIALLLPPLAVFAVAWLI"
     CDS             3493..4926
                     /locus_tag="ctg7_16"
                     /transl_table=11
                     /translation="MPKFSITKKSFSEGKCDSLLVILAAKKGKPMLSSTAQAVDGVLNG
                     LLSTLCKRGDFSAGAGDTLTLHAQDGMRVTLVGIGEGTIAEHTQILVATVGGMKKTTIL
                     GVVPPEDAGAADLAAVVAAVGAGAYQYKLGASKPATTSLKEVRWMPVVNSAMLVHGGAI
                     AEGVRLARHLAEQPGNVCTPRFLAKTATQLAKDTTLKATVIDEKQMRKLKMYALLGVSQ
                     GSREAPRLITLEHRGGRGAPVVLVGKGVTFDTGGVSLKPAAAMDEMKFDMCGAASVFGA
                     LLACARMKLPLNVVGVVPSCENMPGGAAIKPGDVITAMNGKTIEVLNTDAEGRLILADA
                     LTYAERYKPAVVVDVATLTGACVIALGHHVSGMTANDDKLATELVAAGEESGDPCWRLP
                     LGDKYSHQLKSDYADLANIGGRSAGTITAAAFLSQFTKCKHWAHLDIAGTAWTTQKRAT
                     GRPVPLLTRFLMRRAGIVK"
     PFAM_domain     3577..3888
                     /aSDomain="Peptidase_M17_N"
                     /aSTool="clusterhmmer"
                     /database="31.0"
                     /db_xref="PF02789.16"
                     /db_xref="GO:0004177"
                     /db_xref="GO:0005622"
                     /db_xref="GO:0006508"
                     /description="Cytosol aminopeptidase family, N-terminal
                     domain"
                     /detection="hmmscan"
                     /domain_id="clusterhmmer_ctg7_16_0006"
                     /evalue="1.70E-10"
                     /gene_ontologies="GO:0004177: aminopeptidase activity"
                     /gene_ontologies="GO:0005622: intracellular"
                     /gene_ontologies="GO:0006508: proteolysis"
                     /label="ctg7_16"
                     /locus_tag="ctg7_16"
                     /protein_end="132"
                     /protein_start="28"
                     /score="40.7"
                     /tool="antismash"
                     /translation="KPMLSSTAQAVDGVLNGLLSTLCKRGDFSAGAGDTLTLHAQDGMR
                     VTLVGIGEGTIAEHTQILVATVGGMKKTTILGVVPPEDAGAADLAAVVAAVGAGAYQYK
                     L"
     PFAM_domain     3997..4887
                     /aSDomain="Peptidase_M17"
                     /aSTool="clusterhmmer"
                     /database="31.0"
                     /db_xref="PF00883.20"
                     /db_xref="GO:0004177"
                     /db_xref="GO:0005622"
                     /db_xref="GO:0006508"
                     /description="Cytosol aminopeptidase family, catalytic
                     domain"
                     /detection="hmmscan"
                     /domain_id="clusterhmmer_ctg7_16_0005"
                     /evalue="3.10E-124"
                     /gene_ontologies="GO:0004177: aminopeptidase activity"
                     /gene_ontologies="GO:0005622: intracellular"
                     /gene_ontologies="GO:0006508: proteolysis"
                     /label="ctg7_16"
                     /locus_tag="ctg7_16"
                     /protein_end="465"
                     /protein_start="168"
                     /score="414.2"
                     /tool="antismash"
                     /translation="LARHLAEQPGNVCTPRFLAKTATQLAKDTTLKATVIDEKQMRKLK
                     MYALLGVSQGSREAPRLITLEHRGGRGAPVVLVGKGVTFDTGGVSLKPAAAMDEMKFDM
                     CGAASVFGALLACARMKLPLNVVGVVPSCENMPGGAAIKPGDVITAMNGKTIEVLNTDA
                     EGRLILADALTYAERYKPAVVVDVATLTGACVIALGHHVSGMTANDDKLATELVAAGEE
                     SGDPCWRLPLGDKYSHQLKSDYADLANIGGRSAGTITAAAFLSQFTKCKHWAHLDIAGT
                     AWTTQKRATGRPVPLLT"
     PFAM_domain     5023..5418
                     /aSDomain="DNA_pol3_chi"
                     /aSTool="clusterhmmer"
                     /database="31.0"
                     /db_xref="PF04364.12"
                     /db_xref="GO:0003677"
                     /db_xref="GO:0003887"
                     /db_xref="GO:0006260"
                     /description="DNA polymerase III chi subunit, HolC"
                     /detection="hmmscan"
                     /domain_id="clusterhmmer_ctg7_17_0007"
                     /evalue="2.30E-24"
                     /gene_ontologies="GO:0003677: DNA binding"
                     /gene_ontologies="GO:0003887: DNA-directed DNA polymerase
                     activity"
                     /gene_ontologies="GO:0006260: DNA replication"
                     /label="ctg7_17"
                     /locus_tag="ctg7_17"
                     /protein_end="132"
                     /protein_start="0"
                     /score="85.9"
                     /tool="antismash"
                     /translation="MTNVIMYIGVSDKLRFLLGLLSKKLLPHNMRVLIAAADEAEVAKV
                     DNYLWTAVPGGFVPHVRLEDDAATETPVLITAGTLADDFHADTLVSWQHETPSFFPRFA
                     CLIDIVPTEGKDSGRTRYRFYQSHGYQIN"
     CDS             5023..5442
                     /locus_tag="ctg7_17"
                     /transl_table=11
                     /translation="MTNVIMYIGVSDKLRFLLGLLSKKLLPHNMRVLIAAADEAEVAKV
                     DNYLWTAVPGGFVPHVRLEDDAATETPVLITAGTLADDFHADTLVSWQHETPSFFPRFA
                     CLIDIVPTEGKDSGRTRYRFYQSHGYQINVHNLDK"
     CDS             complement(5510..6424)
                     /locus_tag="ctg7_18"
                     /transl_table=11
                     /translation="MLQQTQVTTMLPYYQRFLRRFPDVHRLARAHTESVMAVWSGLGYY
                     ARARHLHATAKIIACKGFPQNAASWQTLPGVGKSTAAAITIFAGGGHHAILDGNVKRVL
                     TRVFAIEQPTNKAATIHTLWKLADSLLPTHNIKPYTQGLMDLGATVCVRVSPRCEACPL
                     SKQCLARQRGIERRLPHRSPRPIKSVRHIAMALIYHHNKVWLQKRPHAGIWGGLWSLPE
                     KEATADLRDYCCKKFGDTLTPREEMAFTHTFTHYHLHAKVLCYACYKPPTSSPTAKWMQ
                     KGALADAALPAPIKKLLLAFFAP"
     PFAM_domain     complement(5531..5845)
                     /aSDomain="NUDIX_4"
                     /aSTool="clusterhmmer"
                     /database="31.0"
                     /db_xref="PF14815.5"
                     /description="NUDIX domain"
                     /detection="hmmscan"
                     /domain_id="clusterhmmer_ctg7_18_0008"
                     /evalue="2.70E-24"
                     /label="ctg7_18"
                     /locus_tag="ctg7_18"
                     /protein_end="298"
                     /protein_start="193"
                     /score="85.2"
                     /tool="antismash"
                     /translation="MALIYHHNKVWLQKRPHAGIWGGLWSLPEKEATADLRDYCCKKFG
                     DTLTPREEMAFTHTFTHYHLHAKVLCYACYKPPTSSPTAKWMQKGALADAALPAPIKKL
                     LL"
     PFAM_domain     complement(6053..6424)
                     /aSDomain="HhH-GPD"
                     /aSTool="clusterhmmer"
                     /database="31.0"
                     /db_xref="PF00730.24"
                     /db_xref="GO:0006284"
                     /description="HhH-GPD superfamily base excision DNA repair
                     protein"
                     /detection="hmmscan"
                     /domain_id="clusterhmmer_ctg7_18_0009"
                     /evalue="1.40E-16"
                     /gene_ontologies="GO:0006284: base-excision repair"
                     /label="ctg7_18"
                     /locus_tag="ctg7_18"
                     /protein_end="124"
                     /protein_start="0"
                     /score="60.8"
                     /tool="antismash"
                     /translation="MLQQTQVTTMLPYYQRFLRRFPDVHRLARAHTESVMAVWSGLGYY
                     ARARHLHATAKIIACKGFPQNAASWQTLPGVGKSTAAAITIFAGGGHHAILDGNVKRVL
                     TRVFAIEQPTNKAATIHTLWK"
     CDS             6690..7535
                     /locus_tag="ctg7_19"
                     /transl_table=11
                     /translation="MSDSSHYFVPANSKWPIYTSLSMFLVVSGFICIFNELSGAYAVFG
                     AGFLALTYCMVGWWRDVTVESEGGKYKEWEDMSFRWSMGWFIFSEVMFFVSFFGALFYA
                     RVLAVPDLGGLDSKVIWPQFEAIWPTAGPYFPDNFETIPAFDVPLVNTLILLTSGVTVT
                     WAHWALKLNKRRQLNIGLALTVLLGVIFLAFQVQEYVHAYNDLNLRLDSGIYGSTFFML
                     TGFHGLHVTIGTISLIVILGRCMAGHFTPDKHFGFEAVAWYWHFVDVVWLFLFIVVYWL
                     "
     PFAM_domain     6708..7529
                     /aSDomain="COX3"
                     /aSTool="clusterhmmer"
                     /database="31.0"
                     /db_xref="PF00510.17"
                     /db_xref="GO:0015002"
                     /db_xref="GO:0016020"
                     /description="Cytochrome c oxidase subunit III"
                     /detection="hmmscan"
                     /domain_id="clusterhmmer_ctg7_19_0010"
                     /evalue="5.00E-63"
                     /gene_ontologies="GO:0015002: heme-copper terminal oxidase
                     activity"
                     /gene_ontologies="GO:0016020: membrane"
                     /label="ctg7_19"
                     /locus_tag="ctg7_19"
                     /protein_end="280"
                     /protein_start="6"
                     /score="213.2"
                     /tool="antismash"
                     /translation="YFVPANSKWPIYTSLSMFLVVSGFICIFNELSGAYAVFGAGFLAL
                     TYCMVGWWRDVTVESEGGKYKEWEDMSFRWSMGWFIFSEVMFFVSFFGALFYARVLAVP
                     DLGGLDSKVIWPQFEAIWPTAGPYFPDNFETIPAFDVPLVNTLILLTSGVTVTWAHWAL
                     KLNKRRQLNIGLALTVLLGVIFLAFQVQEYVHAYNDLNLRLDSGIYGSTFFMLTGFHGL
                     HVTIGTISLIVILGRCMAGHFTPDKHFGFEAVAWYWHFVDVVWLFLFIVVYWL"
     CDS             complement(7583..9535)
                     /gene_functions="other (smcogs) SMCOG1162:threonyl-tRNA
                     synthetase (Score: 855.9; E-value: 2.7e-259)"
                     /gene_kind="other"
                     /locus_tag="ctg7_20"
                     /transl_table=11
                     /translation="MSDIYITLPDGATRHFAAGITADEVAASIAPSLAKKAVACAVDGV
                     LQDIYLPLETDCTVEFITRDDSAALELIRHDCAHVLAQAVGQLFPDAQPTIGPVITNGF
                     FYDFYRETPFTHDDLQVIESRMRELIAQKIPLRREVRTRADARAHYEKLGESFKVELVD
                     AIPDTETVSFYRQGDFLDLCRGPHMRHTGNTGTAFQLTHVAGSYWRGDSRRPQLQRIYG
                     TAWRTDKELRTYLNMLAEAERRDHRRLGREMGLFHLQEEAAGTAFWHDKGWTLYRTLET
                     YLRRRQRAAGYIEVKTPQLIDRKLWEASGHWDKFRENMYIAENEEGLRNYVDNPQEARI
                     FALKPMNCPCHVEIYKRGTKSYRDLPLRMSEFGSCHRAEPSGALHGLMRMRHFVQDDAH
                     IFCTEAQIADETVSFMALLSQIYRDLGFDKFVVKFADRPPQRAGDDTVWDRAEAALREA
                     CDKANVQWTLNPGEGAFYGPKLEFVLCDAIGREWQCGTWQVDFVLPERLHAEYTAASAE
                     RLRPVMCHRAIVGSFERFIGILIEHHAGRLPLWLSPLQVIVATIVSDADEHARQVCSTL
                     QAAGLRAETDLRNEKINYKVREHSAAKVPAILVVGKREAEQNSVAVRRLGDNRNIAMSV
                     DAAVSSLREEAQPPD"
     PFAM_domain     complement(7604..7873)
                     /aSDomain="HGTP_anticodon"
                     /aSTool="clusterhmmer"
                     /database="31.0"
                     /db_xref="PF03129.19"
                     /description="Anticodon binding domain"
                     /detection="hmmscan"
                     /domain_id="clusterhmmer_ctg7_20_0012"
                     /evalue="1.70E-17"
                     /label="ctg7_20"
                     /locus_tag="ctg7_20"
                     /protein_end="644"
                     /protein_start="554"
                     /score="63.2"
                     /tool="antismash"
                     /translation="QVIVATIVSDADEHARQVCSTLQAAGLRAETDLRNEKINYKVREH
                     SAAKVPAILVVGKREAEQNSVAVRRLGDNRNIAMSVDAAVSSLREE"
     PFAM_domain     complement(7907..8524)
                     /aSDomain="tRNA-synt_2b"
                     /aSTool="clusterhmmer"
                     /database="31.0"
                     /db_xref="PF00587.24"
                     /db_xref="GO:0000166"
                     /db_xref="GO:0004812"
                     /db_xref="GO:0005524"
                     /db_xref="GO:0006418"
                     /description="tRNA synthetase class II core domain (G, H,
                     P, S and T)"
                     /detection="hmmscan"
                     /domain_id="clusterhmmer_ctg7_20_0011"
                     /evalue="2.70E-37"
                     /gene_ontologies="GO:0000166: nucleotide binding"
                     /gene_ontologies="GO:0004812: aminoacyl-tRNA ligase
                     activity"
                     /gene_ontologies="GO:0005524: ATP binding"
                     /gene_ontologies="GO:0006418: tRNA aminoacylation for
                     protein translation"
                     /label="ctg7_20"
                     /locus_tag="ctg7_20"
                     /protein_end="543"
                     /protein_start="337"
                     /score="128.4"
                     /tool="antismash"
                     /translation="ARIFALKPMNCPCHVEIYKRGTKSYRDLPLRMSEFGSCHRAEPSG
                     ALHGLMRMRHFVQDDAHIFCTEAQIADETVSFMALLSQIYRDLGFDKFVVKFADRPPQR
                     AGDDTVWDRAEAALREACDKANVQWTLNPGEGAFYGPKLEFVLCDAIGREWQCGTWQVD
                     FVLPERLHAEYTAASAERLRPVMCHRAIVGSFERFIGILIEHHA"
     PFAM_domain     complement(8873..9025)
                     /aSDomain="tRNA_SAD"
                     /aSTool="clusterhmmer"
                     /database="31.0"
                     /db_xref="PF07973.13"
                     /db_xref="GO:0004812"
                     /db_xref="GO:0005524"
                     /db_xref="GO:0043039"
                     /description="Threonyl and Alanyl tRNA synthetase second
                     additional domain"
                     /detection="hmmscan"
                     /domain_id="clusterhmmer_ctg7_20_0013"
                     /evalue="4.00E-10"
                     /gene_ontologies="GO:0004812: aminoacyl-tRNA ligase
                     activity"
                     /gene_ontologies="GO:0005524: ATP binding"
                     /gene_ontologies="GO:0043039: tRNA aminoacylation"
                     /label="ctg7_20"
                     /locus_tag="ctg7_20"
                     /protein_end="221"
                     /protein_start="170"
                     /score="39.5"
                     /tool="antismash"
                     /translation="VSFYRQGDFLDLCRGPHMRHTGNTGTAFQLTHVAGSYWRGDSRRP
                     QLQRIYG"
     PFAM_domain     complement(9347..9526)
                     /aSDomain="TGS"
                     /aSTool="clusterhmmer"
                     /database="31.0"
                     /db_xref="PF02824.20"
                     /description="TGS domain"
                     /detection="hmmscan"
                     /domain_id="clusterhmmer_ctg7_20_0014"
                     /evalue="2.50E-09"
                     /label="ctg7_20"
                     /locus_tag="ctg7_20"
                     /protein_end="63"
                     /protein_start="3"
                     /score="36.9"
                     /tool="antismash"
                     /translation="IYITLPDGATRHFAAGITADEVAASIAPSLAKKAVACAVDGVLQD
                     IYLPLETDCTVEFITR"
     CDS             complement(10001..11545)
                     /gene_functions="biosynthetic (rule-based-clusters)
                     betalactone: HMGL-like"
                     /gene_functions="biosynthetic-additional (smcogs)
                     SMCOG1271:2-isopropylmalate synthase (Score: 428.2;
                     E-value: 7e-130)"
                     /gene_kind="biosynthetic"
                     /locus_tag="ctg7_21"
                     /sec_met_domain="HMGL-like (E-value: 2.4e-100, bitscore:
                     327.7, seeds: 15, tool: rule-based-clusters)"
                     /transl_table=11
                     /translation="MSNDNLIIFDTTLRDGEQSAGAAMSAEEKLKIALQLERLRVDVIE
                     AGFPVSSAGDFAAVKQIAENITDSIVCGLARANEKDIHAAGEAIAPARRKRLHTFIATS
                     PIHMQKKLNLSPDEVLARAVAAIKMARKYTDDVEFSPEDAGRSEEDFLCRIVEAAIATG
                     ATTINIPDTVGYTVPHQFSEIIKRLRERVPNAHKAVFSVHCHNDLGMATANSLAAVLAG
                     ARQVEGTINGIGERAGNTALEEVIMAVRTRRDVFSCDSRIESRQLVTASKLVSSVTGFP
                     VQPNKAIVGANAFSHESGIHQDGVLKHKETYEIMSAESVGWSSNLIRLGKLSGRNAFKT
                     RLVELGVTFENDTLLNNAFERFKSLADKKRDIYDDDLLAVAAGTERDEDNRYRLLSFSS
                     TTGSDRQARATVVFSVDGEAHTAEANGDGQVDAAFCAVESKIQSGASLALYAVRNITAG
                     SDAQGDVSVRLQKNGAAVTGHGADTDIVIASVKAYLNALGRLEGNASRTHPQQQTI"
     PFAM_domain     complement(10046..10432)
                     /aSDomain="LeuA_dimer"
                     /aSTool="clusterhmmer"
                     /database="31.0"
                     /db_xref="PF08502.9"
                     /db_xref="GO:0003852"
                     /db_xref="GO:0009098"
                     /description="LeuA allosteric (dimerisation) domain"
                     /detection="hmmscan"
                     /domain_id="clusterhmmer_ctg7_21_0016"
                     /evalue="1.70E-29"
                     /gene_ontologies="GO:0003852: 2-isopropylmalate synthase
                     activity"
                     /gene_ontologies="GO:0009098: leucine biosynthetic process"
                     /label="ctg7_21"
                     /locus_tag="ctg7_21"
                     /protein_end="500"
                     /protein_start="371"
                     /score="102.3"
                     /tool="antismash"
                     /translation="IYDDDLLAVAAGTERDEDNRYRLLSFSSTTGSDRQARATVVFSVD
                     GEAHTAEANGDGQVDAAFCAVESKIQSGASLALYAVRNITAGSDAQGDVSVRLQKNGAA
                     VTGHGADTDIVIASVKAYLNALGRLE"
     PFAM_domain     complement(10724..11530)
                     /aSDomain="HMGL-like"
                     /aSTool="clusterhmmer"
                     /database="31.0"
                     /db_xref="PF00682.18"
                     /db_xref="GO:0003824"
                     /description="HMGL-like"
                     /detection="hmmscan"
                     /domain_id="clusterhmmer_ctg7_21_0015"
                     /evalue="5.10E-98"
                     /gene_ontologies="GO:0003824: catalytic activity"
                     /label="ctg7_21"
                     /locus_tag="ctg7_21"
                     /protein_end="274"
                     /protein_start="5"
                     /score="327.7"
                     /tool="antismash"
                     /translation="LIIFDTTLRDGEQSAGAAMSAEEKLKIALQLERLRVDVIEAGFPV
                     SSAGDFAAVKQIAENITDSIVCGLARANEKDIHAAGEAIAPARRKRLHTFIATSPIHMQ
                     KKLNLSPDEVLARAVAAIKMARKYTDDVEFSPEDAGRSEEDFLCRIVEAAIATGATTIN
                     IPDTVGYTVPHQFSEIIKRLRERVPNAHKAVFSVHCHNDLGMATANSLAAVLAGARQVE
                     GTINGIGERAGNTALEEVIMAVRTRRDVFSCDSRIESRQLVTASKLVS"
     CDS             11995..13509
                     /locus_tag="ctg7_22"
                     /transl_table=11
                     /translation="LPEFLNYLGNVFAPFNFSILLLGTAGGLILGALPGLSPTMAVALL
                     IPFTFHMEPTSGLILLGSVYTATVAGGAVSAILLKIPGAPANIATTLDGHQMARQGRAA
                     QALQLSFLSSGVGGVLGVLVLIFFTPVLARWALNFGPSHLFWLAVLGVTVIASLATNSM
                     IKGLAAGCIGLWISSIGYDGVHGVHRFSFTSHLDGGIHIIAALVGLFAIPQVIDMLVRS
                     RGGGSGENMSKTVQPHSLLQAVRQVLSKPRTLTIGSIVGIVVGLVPGAGGQIAGLVAYD
                     QSRKFSKTRETYGKGEPEGLIAAETANNAMVGPSLVPLLTLSVPGSPTAAVLLGGLLIH
                     GIFPGPSLFTDYPEVSWTFINSLLVGQVLMVVLGLALARLAAKVIMLPEHYLAAAVVVL
                     AVFGTYSVQHSYSDVLIMATLGGGMWFFEKYGFSAAPLVLGIVLGPIAEQNFVYGRTIA
                     EAGDGILPYFFGGGLNIALVTLIILSVLGSAVLEMRARRKSSLVVA"
     PFAM_domain     12049..13311
                     /aSDomain="TctA"
                     /aSTool="clusterhmmer"
                     /database="31.0"
                     /db_xref="PF01970.15"
                     /description="Tripartite tricarboxylate transporter TctA
                     family"
                     /detection="hmmscan"
                     /domain_id="clusterhmmer_ctg7_22_0017"
                     /evalue="2.00E-126"
                     /label="ctg7_22"
                     /locus_tag="ctg7_22"
                     /protein_end="439"
                     /protein_start="18"
                     /score="421.9"
                     /tool="antismash"
                     /translation="ILLLGTAGGLILGALPGLSPTMAVALLIPFTFHMEPTSGLILLGS
                     VYTATVAGGAVSAILLKIPGAPANIATTLDGHQMARQGRAAQALQLSFLSSGVGGVLGV
                     LVLIFFTPVLARWALNFGPSHLFWLAVLGVTVIASLATNSMIKGLAAGCIGLWISSIGY
                     DGVHGVHRFSFTSHLDGGIHIIAALVGLFAIPQVIDMLVRSRGGGSGENMSKTVQPHSL
                     LQAVRQVLSKPRTLTIGSIVGIVVGLVPGAGGQIAGLVAYDQSRKFSKTRETYGKGEPE
                     GLIAAETANNAMVGPSLVPLLTLSVPGSPTAAVLLGGLLIHGIFPGPSLFTDYPEVSWT
                     FINSLLVGQVLMVVLGLALARLAAKVIMLPEHYLAAAVVVLAVFGTYSVQHSYSDVLIM
                     ATLGGGMWFFEKYGFSAAPLVLG"
     CDS             13506..13952
                     /locus_tag="ctg7_23"
                     /transl_table=11
                     /translation="MNWRHGLAAASGDVAALLFALMAVWASFTADEPEAYVFPQLISIL
                     MLVFCGINFVRRAVTQFAGKPPLDAVLLKKIAPGAAVICVYILTAETVGFYLAAAVVFA
                     TLSLLYGAATHRKQVFIVTGAVVAVLYSLFSLLLRVQVPREFFL"
     PFAM_domain     13548..13934
                     /aSDomain="TctB"
                     /aSTool="clusterhmmer"
                     /database="31.0"
                     /db_xref="PF07331.10"
                     /description="Tripartite tricarboxylate transporter TctB
                     family"
                     /detection="hmmscan"
                     /domain_id="clusterhmmer_ctg7_23_0018"
                     /evalue="4.00E-12"
                     /label="ctg7_23"
                     /locus_tag="ctg7_23"
                     /protein_end="143"
                     /protein_start="14"
                     /score="46.5"
                     /tool="antismash"
                     /translation="AALLFALMAVWASFTADEPEAYVFPQLISILMLVFCGINFVRRAV
                     TQFAGKPPLDAVLLKKIAPGAAVICVYILTAETVGFYLAAAVVFATLSLLYGAATHRKQ
                     VFIVTGAVVAVLYSLFSLLLRVQVPR"
     CDS             14000..14980
                     /locus_tag="ctg7_24"
                     /transl_table=11
                     /translation="MKTYSFKKLAAAMAAVMLAVAPAAQAAYPERPIGVVVAYGAGGAT
                     DFQARIVTMMSAQEDYLGQPIYIINKPGAGGQKGWNAFVNKAKSDGYELSAYNVPHFIA
                     QSIAFPGKVKYNIGNLEPIGNWGADPAVLIVPKDSPFNSAQELVDFAKKNPGKLTVNGA
                     GKFVGHHIAFLQLARATDAKMTYIPHPKGGAGALKDVMGGQVKAGFNNLSDAFRSKDNL
                     KILAIADLQRHDFLPDVPTFKEQGVDIDDSSVNFRGIMAPKGTPPEIIAYLAERVPLMF
                     GNKKRVEKKMKSSGSPVRIMSREEVQAMWKERQVYLTDLLKDLVQ"
     PFAM_domain     14168..14941
                     /aSDomain="TctC"
                     /aSTool="clusterhmmer"
                     /database="31.0"
                     /db_xref="PF03401.13"
                     /db_xref="GO:0030288"
                     /description="Tripartite tricarboxylate transporter family
                     receptor"
                     /detection="hmmscan"
                     /domain_id="clusterhmmer_ctg7_24_0019"
                     /evalue="1.40E-39"
                     /gene_ontologies="GO:0030288: outer membrane-bounded
                     periplasmic space"
                     /label="ctg7_24"
                     /locus_tag="ctg7_24"
                     /protein_end="314"
                     /protein_start="56"
                     /score="135.7"
                     /tool="antismash"
                     /translation="AQEDYLGQPIYIINKPGAGGQKGWNAFVNKAKSDGYELSAYNVPH
                     FIAQSIAFPGKVKYNIGNLEPIGNWGADPAVLIVPKDSPFNSAQELVDFAKKNPGKLTV
                     NGAGKFVGHHIAFLQLARATDAKMTYIPHPKGGAGALKDVMGGQVKAGFNNLSDAFRSK
                     DNLKILAIADLQRHDFLPDVPTFKEQGVDIDDSSVNFRGIMAPKGTPPEIIAYLAERVP
                     LMFGNKKRVEKKMKSSGSPVRIMSREEVQAMWKERQV"
     CDS             14980..16377
                     /gene_functions="biosynthetic-additional (smcogs)
                     SMCOG1017:aldehyde dehydrogenase (Score: 87.4; E-value:
                     1.2e-26)"
                     /gene_kind="biosynthetic-additional"
                     /locus_tag="ctg7_25"
                     /transl_table=11
                     /translation="MAVAPDGAVDSTIADIVARARRAQAVFATGSQADIDLACLAAARP
                     LMRPEDNRRLCEMAVEETGIGNAADKMRKNMRKTLGLLNDIHGQSTVGVVRDDPAQGIT
                     EIARPVGVVAALTPSTNPVATPVNKTVNALKGGNAIVLAPPPAAARTGAALLELMRIEL
                     KRVGAPPDVVQMLLPPSKAATVALMRQADLVVVTGSQRNVRGAYASGTPAIGVGAGNVA
                     VIVDETADVGQASARIRTSKIFDNSTSCSSENHLIIVASVYDAMMEALRREGGVLLDDS
                     DKRQLQSQLWVNGALNRDLIARDMAVFADRAGLGATAEQAAFLMVEENGVGDAYPFSGE
                     KLSLVLTLYKAADFSAAKVQAAALLAYQGAGHSLGIHTQTEARPLELGLELPACRIIVN
                     QAHCFANGGNFDNGMPFSLSMGCGTWGGNSISDNLNFRHFINTVRVVRAIPAQEPTIED
                     IYSDYPD"
     PFAM_domain     15013..15792
                     /aSDomain="Aldedh"
                     /aSTool="clusterhmmer"
                     /database="31.0"
                     /db_xref="PF00171.21"
                     /db_xref="GO:0008152"
                     /db_xref="GO:0016491"
                     /db_xref="GO:0055114"
                     /description="Aldehyde dehydrogenase family"
                     /detection="hmmscan"
                     /domain_id="clusterhmmer_ctg7_25_0020"
                     /evalue="5.60E-23"
                     /gene_ontologies="GO:0008152: metabolic process"
                     /gene_ontologies="GO:0016491: oxidoreductase activity"
                     /gene_ontologies="GO:0055114: oxidation-reduction process"
                     /label="ctg7_25"
                     /locus_tag="ctg7_25"
                     /protein_end="271"
                     /protein_start="11"
                     /score="81.1"
                     /tool="antismash"
                     /translation="TIADIVARARRAQAVFATGSQADIDLACLAAARPLMRPEDNRRLC
                     EMAVEETGIGNAADKMRKNMRKTLGLLNDIHGQSTVGVVRDDPAQGITEIARPVGVVAA
                     LTPSTNPVATPVNKTVNALKGGNAIVLAPPPAAARTGAALLELMRIELKRVGAPPDVVQ
                     MLLPPSKAATVALMRQADLVVVTGSQRNVRGAYASGTPAIGVGAGNVAVIVDETADVGQ
                     ASARIRTSKIFDNSTSCSSENHLIIVASVYDAMMEALRR"
     CDS             16395..17921
                     /NRPS_PKS="Domain: AMP-binding (17-407). E-value: 4.1e-85.
                     Score: 277.5. Matches aSDomain:
                     nrpspksdomains_ctg7_26_AMP-binding.1"
                     /NRPS_PKS="type: NRPS-like protein"
                     /gene_functions="biosynthetic (rule-based-clusters)
                     betalactone: AMP-binding"
                     /gene_functions="biosynthetic-additional (smcogs)
                     SMCOG1002:AMP-dependent synthetase and ligase (Score:
                     333.9; E-value: 2.3e-101)"
                     /gene_kind="biosynthetic"
                     /locus_tag="ctg7_26"
                     /sec_met_domain="AMP-binding (E-value: 2.1e-94, bitscore:
                     308.7, seeds: 400, tool: rule-based-clusters)"
                     /transl_table=11
                     /translation="MSALMTAQQHTLQSLIDMRAEETPAQPFFLSLESGLCITYAQLRE
                     SLCGCGEALATVPRGETVGILAGNGWAVAQFLLAAPYHGRRAMLINLAAGRNNIIYTLT
                     HSGCKLIFADADNIDALCDMVVAAGVEIMIVPVDRDRGIENNQPATLPPLVSREDDALL
                     IYTSGTTGKPKGVLHTHGSLLAGGANTALAHRLTAADRALCVLPLCHINAQCVTVMAPL
                     VSGGSVVVPHRFSVSRFWQWLEKMECTWFSVVPTIVSHLLHNVAPAISLPKLRFGRSAS
                     SALAPETHRQFEKRFGVNLYETMGLSETAAQILSNPMPPQQIKYGSPGIAFGNEVTVLD
                     AKGQETPRNAEGEIAVRGDNVMRGYLNAPADTAAAFTADGWFCTGDLGRMDEDGFVFIT
                     GRRKELIIKGGENIAPREIDDALYQSAGVVEAAAFGCACKVYGQRVEAAVVLSSPQIHS
                     EQELIDSCVHQVGAFKAPERVHFMESLPKGPSGKVQRLRLVDIIEEQLKK"
     aSDomain        16446..17615
                     /aSDomain="AMP-binding"
                     /aSTool="nrps_pks_domains"
                     /database="nrpspksdomains.hmm"
                     /detection="hmmscan"
                     /domain_id="nrpspksdomains_ctg7_26_AMP-binding.1"
                     /evalue="4.10E-85"
                     /label="ctg7_26_AMP-binding.1"
                     /locus_tag="ctg7_26"
                     /score="277.5"
                     /specificity="consensus: hydrophobic-aromatic"
                     /tool="antismash"
                     /translation="MRAEETPAQPFFLSLESGLCITYAQLRESLCGCGEALATVPRGET
                     VGILAGNGWAVAQFLLAAPYHGRRAMLINLAAGRNNIIYTLTHSGCKLIFADADNIDAL
                     CDMVVAAGVEIMIVPVDRDRGIENNQPATLPPLVSREDDALLIYTSGTTGKPKGVLHTH
                     GSLLAGGANTALAHRLTAADRALCVLPLCHINAQCVTVMAPLVSGGSVVVPHRFSVSRF
                     WQWLEKMECTWFSVVPTIVSHLLHNVAPAISLPKLRFGRSASSALAPETHRQFEKRFGV
                     NLYETMGLSETAAQILSNPMPPQQIKYGSPGIAFGNEVTVLDAKGQETPRNAEGEIAVR
                     GDNVMRGYLNAPADTAAAFTADGWFCTGDLGRMDEDGFVFITGRRKELIIK"
     PFAM_domain     16449..17615
                     /aSDomain="AMP-binding"
                     /aSTool="clusterhmmer"
                     /database="31.0"
                     /db_xref="PF00501.27"
                     /db_xref="GO:0003824"
                     /db_xref="GO:0008152"
                     /description="AMP-binding enzyme"
                     /detection="hmmscan"
                     /domain_id="clusterhmmer_ctg7_26_0021"
                     /evalue="1.40E-82"
                     /gene_ontologies="GO:0003824: catalytic activity"
                     /gene_ontologies="GO:0008152: metabolic process"
                     /label="ctg7_26"
                     /locus_tag="ctg7_26"
                     /protein_end="407"
                     /protein_start="18"
                     /score="277.4"
                     /tool="antismash"
                     /translation="RAEETPAQPFFLSLESGLCITYAQLRESLCGCGEALATVPRGETV
                     GILAGNGWAVAQFLLAAPYHGRRAMLINLAAGRNNIIYTLTHSGCKLIFADADNIDALC
                     DMVVAAGVEIMIVPVDRDRGIENNQPATLPPLVSREDDALLIYTSGTTGKPKGVLHTHG
                     SLLAGGANTALAHRLTAADRALCVLPLCHINAQCVTVMAPLVSGGSVVVPHRFSVSRFW
                     QWLEKMECTWFSVVPTIVSHLLHNVAPAISLPKLRFGRSASSALAPETHRQFEKRFGVN
                     LYETMGLSETAAQILSNPMPPQQIKYGSPGIAFGNEVTVLDAKGQETPRNAEGEIAVRG
                     DNVMRGYLNAPADTAAAFTADGWFCTGDLGRMDEDGFVFITGRRKELIIK"
     CDS_motif       16875..16934
                     /aSTool="nrps_pks_domains"
                     /database="abmotifs"
                     /detection="hmmscan"
                     /domain_id="nrpspksmotif_ctg7_26_0001"
                     /evalue="7.90E-09"
                     /label="NRPS-A_a3"
                     /locus_tag="ctg7_26"
                     /score="27.6"
                     /tool="antismash"
                     /translation="ALLIYTSGTTGKPKGVLHTHG"
     CDS_motif       17433..17522
                     /aSTool="nrps_pks_domains"
                     /database="abmotifs"
                     /detection="hmmscan"
                     /domain_id="nrpspksmotif_ctg7_26_0002"
                     /evalue="1.60E-09"
                     /label="NRPS-A_a6"
                     /locus_tag="ctg7_26"
                     /score="30.1"
                     /tool="antismash"
                     /translation="PRNAEGEIAVRGDNVMRGYLNAPADTAAAFT"
     PFAM_domain     17643..17870
                     /aSDomain="AMP-binding_C"
                     /aSTool="clusterhmmer"
                     /database="31.0"
                     /db_xref="PF13193.5"
                     /description="AMP-binding enzyme C-terminal domain"
                     /detection="hmmscan"
                     /domain_id="clusterhmmer_ctg7_26_0022"
                     /evalue="2.20E-12"
                     /label="ctg7_26"
                     /locus_tag="ctg7_26"
                     /protein_end="492"
                     /protein_start="416"
                     /score="47.7"
                     /tool="antismash"
                     /translation="EIDDALYQSAGVVEAAAFGCACKVYGQRVEAAVVLSSPQIHSEQE
                     LIDSCVHQVGAFKAPERVHFMESLPKGPSGKV"
     CDS             18053..18946
                     /gene_functions="transport (smcogs) SMCOG1166:transporter,
                     EamA family (Score: 207; E-value: 6.4e-63)"
                     /gene_kind="transport"
                     /locus_tag="ctg7_27"
                     /transl_table=11
                     /translation="MNSRVWAMLITLSVLWGGSFFFIGIAVSGLPPLTIAALRVSLAAI
                     TLWIVAFAMGLRLPSSMRTWWAFIVMGLLNNAIPFSLIIWGQMYIASGLASILNATTPL
                     FTVVVAGILLADERLSAKKIAGVIIGFVGVVVMLDVATLIEGTNDNVIAQLAILVAALS
                     YAFAGVYGRRFKTMGINPIIIASGQVTGSSLILIPLALLIERPLAGIMPDMAVCGAIVG
                     LAVMSTALAYMLYFRILASAGATNLSLTTFLVPVSAIFLGSVFLEERLELIHFIGLFGI
                     GVGLSLIDGRLWQKRT"
     PFAM_domain     18068..18466
                     /aSDomain="EamA"
                     /aSTool="clusterhmmer"
                     /database="31.0"
                     /db_xref="PF00892.19"
                     /db_xref="GO:0016020"
                     /db_xref="GO:0016021"
                     /description="EamA-like transporter family"
                     /detection="hmmscan"
                     /domain_id="clusterhmmer_ctg7_27_0023"
                     /evalue="5.90E-20"
                     /gene_ontologies="GO:0016020: membrane"
                     /gene_ontologies="GO:0016021: integral component of
                     membrane"
                     /label="ctg7_27"
                     /locus_tag="ctg7_27"
                     /protein_end="138"
                     /protein_start="5"
                     /score="71.7"
                     /tool="antismash"
                     /translation="WAMLITLSVLWGGSFFFIGIAVSGLPPLTIAALRVSLAAITLWIV
                     AFAMGLRLPSSMRTWWAFIVMGLLNNAIPFSLIIWGQMYIASGLASILNATTPLFTVVV
                     AGILLADERLSAKKIAGVIIGFVGVVVMLD"
     PFAM_domain     18197..18910
                     /aSDomain="SLC35F"
                     /aSTool="clusterhmmer"
                     /database="31.0"
                     /db_xref="PF06027.11"
                     /db_xref="GO:0016021"
                     /db_xref="GO:0022857"
                     /db_xref="GO:0055085"
                     /description="Solute carrier family 35"
                     /detection="hmmscan"
                     /domain_id="clusterhmmer_ctg7_27_0025"
                     /evalue="2.50E-05"
                     /gene_ontologies="GO:0016021: integral component of
                     membrane"
                     /gene_ontologies="GO:0022857: transmembrane transporter
                     activity"
                     /gene_ontologies="GO:0055085: transmembrane transport"
                     /label="ctg7_27"
                     /locus_tag="ctg7_27"
                     /protein_end="286"
                     /protein_start="48"
                     /score="23.8"
                     /tool="antismash"
                     /translation="IVAFAMGLRLPSSMRTWWAFIVMGLLNNAIPFSLIIWGQMYIASG
                     LASILNATTPLFTVVVAGILLADERLSAKKIAGVIIGFVGVVVMLDVATLIEGTNDNVI
                     AQLAILVAALSYAFAGVYGRRFKTMGINPIIIASGQVTGSSLILIPLALLIERPLAGIM
                     PDMAVCGAIVGLAVMSTALAYMLYFRILASAGATNLSLTTFLVPVSAIFLGSVFLEERL
                     ELIHFIGLFGIGVGLSL"
     PFAM_domain     18509..18916
                     /aSDomain="EamA"
                     /aSTool="clusterhmmer"
                     /database="31.0"
                     /db_xref="PF00892.19"
                     /db_xref="GO:0016020"
                     /db_xref="GO:0016021"
                     /description="EamA-like transporter family"
                     /detection="hmmscan"
                     /domain_id="clusterhmmer_ctg7_27_0024"
                     /evalue="1.60E-17"
                     /gene_ontologies="GO:0016020: membrane"
                     /gene_ontologies="GO:0016021: integral component of
                     membrane"
                     /label="ctg7_27"
                     /locus_tag="ctg7_27"
                     /protein_end="288"
                     /protein_start="152"
                     /score="63.9"
                     /tool="antismash"
                     /translation="AQLAILVAALSYAFAGVYGRRFKTMGINPIIIASGQVTGSSLILI
                     PLALLIERPLAGIMPDMAVCGAIVGLAVMSTALAYMLYFRILASAGATNLSLTTFLVPV
                     SAIFLGSVFLEERLELIHFIGLFGIGVGLSLID"
     CDS             complement(18974..20143)
                     /gene_functions="biosynthetic-additional (smcogs)
                     SMCOG1247:acetylornithine deacetylase (Score: 248.4;
                     E-value: 2e-75)"
                     /gene_kind="biosynthetic-additional"
                     /locus_tag="ctg7_28"
                     /transl_table=11
                     /translation="MTTHPRLPDAIQWLRELVAFDTIPSHNNINLVRYVETKLREININ
                     STICPTNDGGKASLLATIGPTVDGGVVLSGHTDVVDTAGQQWATPPFELCESNGRLYAR
                     GSCDMKGFVACALAMAPVFSAATLSRPIHLAFSRDEETGCLGSADILALLKDSGMKPAA
                     AIVGEPTHMKIIAGHKSGVSVKTIFHGVPAHSATPAAGISAIRFAARFITHLESLETDL
                     RRRAPADSPFVPPHATVNTGVITGGTALNIIAARCEVNWHYRGMPSDKPEDFVAQVEDF
                     LQNTLLPEMRASGHPATIENIVNSFEPALAPRPDSPAHQIAVKLTGNTDSDVVPFCTEA
                     GHFQQDGISAVVIGPGDIAQAHKPDEYIEISQLAECLHFLDNLCTHLTT"
     PFAM_domain     complement(18995..19927)
                     /aSDomain="Peptidase_M20"
                     /aSTool="clusterhmmer"
                     /database="31.0"
                     /db_xref="PF01546.27"
                     /db_xref="GO:0008152"
                     /db_xref="GO:0016787"
                     /description="Peptidase family M20/M25/M40"
                     /detection="hmmscan"
                     /domain_id="clusterhmmer_ctg7_28_0026"
                     /evalue="4.20E-34"
                     /gene_ontologies="GO:0008152: metabolic process"
                     /gene_ontologies="GO:0016787: hydrolase activity"
                     /label="ctg7_28"
                     /locus_tag="ctg7_28"
                     /protein_end="383"
                     /protein_start="72"
                     /score="118.0"
                     /tool="antismash"
                     /translation="LSGHTDVVDTAGQQWATPPFELCESNGRLYARGSCDMKGFVACAL
                     AMAPVFSAATLSRPIHLAFSRDEETGCLGSADILALLKDSGMKPAAAIVGEPTHMKIIA
                     GHKSGVSVKTIFHGVPAHSATPAAGISAIRFAARFITHLESLETDLRRRAPADSPFVPP
                     HATVNTGVITGGTALNIIAARCEVNWHYRGMPSDKPEDFVAQVEDFLQNTLLPEMRASG
                     HPATIENIVNSFEPALAPRPDSPAHQIAVKLTGNTDSDVVPFCTEAGHFQQDGISAVVI
                     GPGDIAQAHKPDEYIEISQLAECLHFLDNLC"
     PFAM_domain     complement(19289..19615)
                     /aSDomain="M20_dimer"
                     /aSTool="clusterhmmer"
                     /database="31.0"
                     /db_xref="PF07687.13"
                     /description="Peptidase dimerisation domain"
                     /detection="hmmscan"
                     /domain_id="clusterhmmer_ctg7_28_0027"
                     /evalue="7.60E-18"
                     /label="ctg7_28"
                     /locus_tag="ctg7_28"
                     /protein_end="285"
                     /protein_start="176"
                     /score="64.3"
                     /tool="antismash"
                     /translation="GHKSGVSVKTIFHGVPAHSATPAAGISAIRFAARFITHLESLETD
                     LRRRAPADSPFVPPHATVNTGVITGGTALNIIAARCEVNWHYRGMPSDKPEDFVAQVED
                     FLQNTL"
     PFAM_domain     complement(19514..19963)
                     /aSDomain="Peptidase_M28"
                     /aSTool="clusterhmmer"
                     /database="31.0"
                     /db_xref="PF04389.16"
                     /description="Peptidase family M28"
                     /detection="hmmscan"
                     /domain_id="clusterhmmer_ctg7_28_0028"
                     /evalue="1.40E-04"
                     /label="ctg7_28"
                     /locus_tag="ctg7_28"
                     /protein_end="210"
                     /protein_start="60"
                     /score="21.6"
                     /tool="antismash"
                     /translation="ATIGPTVDGGVVLSGHTDVVDTAGQQWATPPFELCESNGRLYARG
                     SCDMKGFVACALAMAPVFSAATLSRPIHLAFSRDEETGCLGSADILALLKDSGMKPAAA
                     IVGEPTHMKIIAGHKSGVSVKTIFHGVPAHSATPAAGISAIRFAARF"
     CDS             complement(20287..21570)
                     /locus_tag="ctg7_29"
                     /transl_table=11
                     /translation="MLPIPDSGNTLAVKSVRAYLVGGAVRDTLLGRSVGDRDFVVIGET
                     PENMLAAGFMPVGGEFPVFLHPKTKEEYALARTEKKHGKGYHGFVFYAAPDVSLKDDLR
                     RRDLTVNAIAQDENGKLIDPWGGINDLTAKVLRHVSPAFSEDPVRLLRVARFAATLPDF
                     SIAADTMALMRHMVQRGEAANLTAERVWRELARGLTAACPARMIEVMNDCGLLEVILPE
                     VAALRGVPERRDYHPEGETYIHTLMVLDAAADLHLSAAECFAALVHDIGKAQTPATILP
                     SHHGHEARSRTLVESLCQRLKTPQEFSSLALTAAAEHGNVHNALVLRSSKVVDLLMRLD
                     VFRRPTRAESVLRVCEADYAYWPARRGTRYPQGEFIRLAIEAAKTVDSGAIACTTQKKY
                     GHTPSKIAEQIRYARIRAVRTLSATSKL"
     PFAM_domain     complement(20602..20850)
                     /aSDomain="HD"
                     /aSTool="clusterhmmer"
                     /database="31.0"
                     /db_xref="PF01966.21"
                     /description="HD domain"
                     /detection="hmmscan"
                     /domain_id="clusterhmmer_ctg7_29_0031"
                     /evalue="9.80E-08"
                     /label="ctg7_29"
                     /locus_tag="ctg7_29"
                     /protein_end="323"
                     /protein_start="240"
                     /score="32.2"
                     /tool="antismash"
                     /translation="TYIHTLMVLDAAADLHLSAAECFAALVHDIGKAQTPATILPSHHG
                     HEARSRTLVESLCQRLKTPQEFSSLALTAAAEHGNVHNA"
     PFAM_domain     complement(20899..21087)
                     /aSDomain="PolyA_pol_RNAbd"
                     /aSTool="clusterhmmer"
                     /database="31.0"
                     /db_xref="PF12627.6"
                     /description="Probable RNA and SrmB- binding site of
                     polymerase A"
                     /detection="hmmscan"
                     /domain_id="clusterhmmer_ctg7_29_0030"
                     /evalue="3.00E-11"
                     /label="ctg7_29"
                     /locus_tag="ctg7_29"
                     /protein_end="224"
                     /protein_start="161"
                     /score="42.8"
                     /tool="antismash"
                     /translation="DFSIAADTMALMRHMVQRGEAANLTAERVWRELARGLTAACPARM
                     IEVMNDCGLLEVILPEVAA"
     PFAM_domain     complement(21160..21519)
                     /aSDomain="PolyA_pol"
                     /aSTool="clusterhmmer"
                     /database="31.0"
                     /db_xref="PF01743.19"
                     /db_xref="GO:0003723"
                     /db_xref="GO:0006396"
                     /db_xref="GO:0016779"
                     /description="Poly A polymerase head domain"
                     /detection="hmmscan"
                     /domain_id="clusterhmmer_ctg7_29_0029"
                     /evalue="4.90E-19"
                     /gene_ontologies="GO:0003723: RNA binding"
                     /gene_ontologies="GO:0006396: RNA processing"
                     /gene_ontologies="GO:0016779: nucleotidyltransferase
                     activity"
                     /label="ctg7_29"
                     /locus_tag="ctg7_29"
                     /protein_end="137"
                     /protein_start="17"
                     /score="68.9"
                     /tool="antismash"
                     /translation="AYLVGGAVRDTLLGRSVGDRDFVVIGETPENMLAAGFMPVGGEFP
                     VFLHPKTKEEYALARTEKKHGKGYHGFVFYAAPDVSLKDDLRRRDLTVNAIAQDENGKL
                     IDPWGGINDLTAKVLRH"
     CDS             complement(21530..22471)
                     /gene_functions="biosynthetic-additional
                     (rule-based-clusters) RmlD_sub_bind"
                     /gene_functions="biosynthetic-additional (smcogs)
                     SMCOG1010:NAD-dependent epimerase/dehydratase (Score: 78.3;
                     E-value: 1.2e-23)"
                     /gene_kind="biosynthetic-additional"
                     /locus_tag="ctg7_30"
                     /sec_met_domain="RmlD_sub_bind (E-value: 8e-10, bitscore:
                     30.6, seeds: 37, tool: rule-based-clusters)"
                     /transl_table=11
                     /translation="MRIVIFGGGGFIGRHLTASLATAGHELVLPVRDREKVKNDLILLP
                     NTDVIACNPANIQSVLQPLDGADAVVNLVGILNERQRGDFERTHCEFVRILINGCIDRR
                     IYRFVHLSALNAAAAAPSAYLRSKAKAEQIIKEASSIRHVIVRPSVVFGEGDQFINLFV
                     RLARLTPIVVLPCATANMQPLAVTDLVQILARVLKSGEADNKTLSVGGPEILTLADIVR
                     HTFAAADIKRSLIGLNPASSYLVAAIAEYIPKVNFLSRDNCLSAKIPSVCGSVNDAQEL
                     LGTLTTLDAGLAAMFAPHTDAAYSGLREHSRR"
     PFAM_domain     complement(21776..22108)
                     /aSDomain="RmlD_sub_bind"
                     /aSTool="clusterhmmer"
                     /database="31.0"
                     /db_xref="PF04321.16"
                     /description="RmlD substrate binding domain"
                     /detection="hmmscan"
                     /domain_id="clusterhmmer_ctg7_30_0035"
                     /evalue="6.10E-06"
                     /label="ctg7_30"
                     /locus_tag="ctg7_30"
                     /protein_end="232"
                     /protein_start="121"
                     /score="25.4"
                     /tool="antismash"
                     /translation="SAYLRSKAKAEQIIKEASSIRHVIVRPSVVFGEGDQFINLFVRLA
                     RLTPIVVLPCATANMQPLAVTDLVQILARVLKSGEADNKTLSVGGPEILTLADIVRHTF
                     AAADIKRS"
     PFAM_domain     complement(21851..22465)
                     /aSDomain="Epimerase"
                     /aSTool="clusterhmmer"
                     /database="31.0"
                     /db_xref="PF01370.20"
                     /db_xref="GO:0003824"
                     /db_xref="GO:0050662"
                     /description="NAD dependent epimerase/dehydratase family"
                     /detection="hmmscan"
                     /domain_id="clusterhmmer_ctg7_30_0033"
                     /evalue="1.10E-13"
                     /gene_ontologies="GO:0003824: catalytic activity"
                     /gene_ontologies="GO:0050662: coenzyme binding"
                     /label="ctg7_30"
                     /locus_tag="ctg7_30"
                     /protein_end="207"
                     /protein_start="2"
                     /score="51.2"
                     /tool="antismash"
                     /translation="IVIFGGGGFIGRHLTASLATAGHELVLPVRDREKVKNDLILLPNT
                     DVIACNPANIQSVLQPLDGADAVVNLVGILNERQRGDFERTHCEFVRILINGCIDRRIY
                     RFVHLSALNAAAAAPSAYLRSKAKAEQIIKEASSIRHVIVRPSVVFGEGDQFINLFVRL
                     ARLTPIVVLPCATANMQPLAVTDLVQILARVLKSGEADNKTLS"
     PFAM_domain     complement(21875..22465)
                     /aSDomain="NmrA"
                     /aSTool="clusterhmmer"
                     /database="31.0"
                     /db_xref="PF05368.12"
                     /description="NmrA-like family"
                     /detection="hmmscan"
                     /domain_id="clusterhmmer_ctg7_30_0037"
                     /evalue="9.00E-05"
                     /label="ctg7_30"
                     /locus_tag="ctg7_30"
                     /protein_end="199"
                     /protein_start="2"
                     /score="22.0"
                     /tool="antismash"
                     /translation="IVIFGGGGFIGRHLTASLATAGHELVLPVRDREKVKNDLILLPNT
                     DVIACNPANIQSVLQPLDGADAVVNLVGILNERQRGDFERTHCEFVRILINGCIDRRIY
                     RFVHLSALNAAAAAPSAYLRSKAKAEQIIKEASSIRHVIVRPSVVFGEGDQFINLFVRL
                     ARLTPIVVLPCATANMQPLAVTDLVQILARVLKSG"
     PFAM_domain     complement(22007..22129)
                     /aSDomain="NAD_binding_4"
                     /aSTool="clusterhmmer"
                     /database="31.0"
                     /db_xref="PF07993.11"
                     /description="Male sterility protein"
                     /detection="hmmscan"
                     /domain_id="clusterhmmer_ctg7_30_0036"
                     /evalue="2.30E-05"
                     /label="ctg7_30"
                     /locus_tag="ctg7_30"
                     /protein_end="155"
                     /protein_start="114"
                     /score="23.6"
                     /tool="antismash"
                     /translation="NAAAAAPSAYLRSKAKAEQIIKEASSIRHVIVRPSVVFGEGD"
     PFAM_domain     complement(22019..22453)
                     /aSDomain="NAD_binding_10"
                     /aSTool="clusterhmmer"
                     /database="31.0"
                     /db_xref="PF13460.5"
                     /description="NAD(P)H-binding"
                     /detection="hmmscan"
                     /domain_id="clusterhmmer_ctg7_30_0032"
                     /evalue="2.90E-15"
                     /label="ctg7_30"
                     /locus_tag="ctg7_30"
                     /protein_end="151"
                     /protein_start="6"
                     /score="56.6"
                     /tool="antismash"
                     /translation="GGGGFIGRHLTASLATAGHELVLPVRDREKVKNDLILLPNTDVIA
                     CNPANIQSVLQPLDGADAVVNLVGILNERQRGDFERTHCEFVRILINGCIDRRIYRFVH
                     LSALNAAAAAPSAYLRSKAKAEQIIKEASSIRHVIVRPSVVF"
     PFAM_domain     complement(22121..22462)
                     /aSDomain="3Beta_HSD"
                     /aSTool="clusterhmmer"
                     /database="31.0"
                     /db_xref="PF01073.18"
                     /db_xref="GO:0003854"
                     /db_xref="GO:0006694"
                     /db_xref="GO:0016616"
                     /db_xref="GO:0055114"
                     /description="3-beta hydroxysteroid dehydrogenase/isomerase
                     family"
                     /detection="hmmscan"
                     /domain_id="clusterhmmer_ctg7_30_0034"
                     /evalue="2.20E-05"
                     /gene_ontologies="GO:0003854: 3-beta-hydroxy-delta5-steroid
                     dehydrogenase activity"
                     /gene_ontologies="GO:0006694: steroid biosynthetic process"
                     /gene_ontologies="GO:0016616: oxidoreductase activity,
                     acting on the CH-OH group of donors, NAD or NADP as
                     acceptor"
                     /gene_ontologies="GO:0055114: oxidation-reduction process"
                     /label="ctg7_30"
                     /locus_tag="ctg7_30"
                     /protein_end="117"
                     /protein_start="3"
                     /score="23.5"
                     /tool="antismash"
                     /translation="VIFGGGGFIGRHLTASLATAGHELVLPVRDREKVKNDLILLPNTD
                     VIACNPANIQSVLQPLDGADAVVNLVGILNERQRGDFERTHCEFVRILINGCIDRRIYR
                     FVHLSALNAAA"
     CDS             complement(22471..24513)
                     /locus_tag="ctg7_31"
                     /transl_table=11
                     /translation="MTAALPYANGDIHLGHLVEYIQADIWCRFQKSRGHECIYVCADDA
                     HGTPVMLRAESEGISAEALIKKTRDNHVRDFAAFHIAFDNYYSTHSPENKALASSIFLQ
                     LRESGHIAEREIEQLQDAEKGIFLPDRYVRGDCPKCGTAEQYGDSCEHCGAAYAPTELK
                     NPRSSLSNTPPVLKTSKHYFLCLSAMRDELREWTQGDEINPAAPDTRVTRLQKGAANKL
                     MEWLERDLHDWDISRDAPYFGFRIPEVPEEKYFYVWLDAPIGYMASFKNLCARTGMNFD
                     DFWRPGGNTELYHFIGKDILYFHALFWPAVLHHSGYRRPTRIFAHGFLTVNGEKMSKSR
                     GTFITAEHYLNCGLNPEWLRYYYACKLNDRMEDLDLSLNDFNFRVNSDLVGKLVNIPSR
                     VAPFLHKLFDGGLDECDRGGTDFDIMVRPLLDVEEQVATAYESRRYQEAMRLLMRATDT
                     INAHVDAAAPWAIAKDTARREELHAVCSAATRAFHLLMLMLTPVLPLLATKAGEFLNTD
                     MHWGEKLHPLAAKHVINKYKHLMQRMDNKQLERLAQSKKTPDKSPPPTKDEPANKSPIA
                     IEDFAKMDLRLATITAAEDVTEAQKLLKLTLDVGDTRLRQVFAGIKQHYAAETLVGRQV
                     LYLANLKPRKMRFGESEGMVLAATDGKGDLQLLTAADMPAGAKVS"
     PFAM_domain     complement(22483..22761)
                     /aSDomain="tRNA_bind"
                     /aSTool="clusterhmmer"
                     /database="31.0"
                     /db_xref="PF01588.19"
                     /db_xref="GO:0000049"
                     /description="Putative tRNA binding domain"
                     /detection="hmmscan"
                     /domain_id="clusterhmmer_ctg7_31_0039"
                     /evalue="2.30E-22"
                     /gene_ontologies="GO:0000049: tRNA binding"
                     /label="ctg7_31"
                     /locus_tag="ctg7_31"
                     /protein_end="677"
                     /protein_start="584"
                     /score="78.8"
                     /tool="antismash"
                     /translation="LRLATITAAEDVTEAQKLLKLTLDVGDTRLRQVFAGIKQHYAAET
                     LVGRQVLYLANLKPRKMRFGESEGMVLAATDGKGDLQLLTAADMPAGAK"
     PFAM_domain     complement(23314..24510)
                     /aSDomain="tRNA-synt_1g"
                     /aSTool="clusterhmmer"
                     /database="31.0"
                     /db_xref="PF09334.10"
                     /db_xref="GO:0000166"
                     /db_xref="GO:0004812"
                     /db_xref="GO:0005524"
                     /db_xref="GO:0006418"
                     /description="tRNA synthetases class I (M)"
                     /detection="hmmscan"
                     /domain_id="clusterhmmer_ctg7_31_0038"
                     /evalue="3.50E-141"
                     /gene_ontologies="GO:0000166: nucleotide binding"
                     /gene_ontologies="GO:0004812: aminoacyl-tRNA ligase
                     activity"
                     /gene_ontologies="GO:0005524: ATP binding"
                     /gene_ontologies="GO:0006418: tRNA aminoacylation for
                     protein translation"
                     /label="ctg7_31"
                     /locus_tag="ctg7_31"
                     /protein_end="400"
                     /protein_start="1"
                     /score="470.4"
                     /tool="antismash"
                     /translation="TAALPYANGDIHLGHLVEYIQADIWCRFQKSRGHECIYVCADDAH
                     GTPVMLRAESEGISAEALIKKTRDNHVRDFAAFHIAFDNYYSTHSPENKALASSIFLQL
                     RESGHIAEREIEQLQDAEKGIFLPDRYVRGDCPKCGTAEQYGDSCEHCGAAYAPTELKN
                     PRSSLSNTPPVLKTSKHYFLCLSAMRDELREWTQGDEINPAAPDTRVTRLQKGAANKLM
                     EWLERDLHDWDISRDAPYFGFRIPEVPEEKYFYVWLDAPIGYMASFKNLCARTGMNFDD
                     FWRPGGNTELYHFIGKDILYFHALFWPAVLHHSGYRRPTRIFAHGFLTVNGEKMSKSRG
                     TFITAEHYLNCGLNPEWLRYYYACKLNDRMEDLDLSLNDFNFRVNSDLVGKLVNIPSRV
                     A"
     PFAM_domain     complement(24331..24498)
                     /aSDomain="tRNA-synt_1"
                     /aSTool="clusterhmmer"
                     /database="31.0"
                     /db_xref="PF00133.21"
                     /db_xref="GO:0000166"
                     /db_xref="GO:0004812"
                     /db_xref="GO:0005524"
                     /db_xref="GO:0006418"
                     /description="tRNA synthetases class I (I, L, M and V)"
                     /detection="hmmscan"
                     /domain_id="clusterhmmer_ctg7_31_0040"
                     /evalue="5.20E-07"
                     /gene_ontologies="GO:0000166: nucleotide binding"
                     /gene_ontologies="GO:0004812: aminoacyl-tRNA ligase
                     activity"
                     /gene_ontologies="GO:0005524: ATP binding"
                     /gene_ontologies="GO:0006418: tRNA aminoacylation for
                     protein translation"
                     /label="ctg7_31"
                     /locus_tag="ctg7_31"
                     /protein_end="61"
                     /protein_start="5"
                     /score="28.2"
                     /tool="antismash"
                     /translation="PYANGDIHLGHLVEYIQADIWCRFQKSRGHECIYVCADDAHGTPV
                     MLRAESEGISAE"
     CDS             complement(24565..25329)
                     /locus_tag="ctg7_32"
                     /transl_table=11
                     /translation="MSARPLVAVFAGVDGTGGAGLIADTRAIACGGGQALTITTAVTAQ
                     NLNGVKACWPLPTARVRTQFSTLCATSVDAIKIGVCGNAASVIIESIRHWRAPTVWDPV
                     LSPTAGTAFISPTQRVQLVRRLLPHTCVITPNRQELTELSERRQVIDGVAVLLDAGARH
                     VLITDCKKGATVHHALYGNNRQLLWETATKRRPGNYHGSGCFFSSLLATRLAFDDTPAQ
                     AADTAHQRTLEAIDNAFSVPTLGKQKLLSLAP"
     PFAM_domain     complement(24607..25290)
                     /aSDomain="Phos_pyr_kin"
                     /aSTool="clusterhmmer"
                     /database="31.0"
                     /db_xref="PF08543.11"
                     /description="Phosphomethylpyrimidine kinase"
                     /detection="hmmscan"
                     /domain_id="clusterhmmer_ctg7_32_0041"
                     /evalue="9.30E-43"
                     /label="ctg7_32"
                     /locus_tag="ctg7_32"
                     /protein_end="241"
                     /protein_start="13"
                     /score="146.3"
                     /tool="antismash"
                     /translation="DGTGGAGLIADTRAIACGGGQALTITTAVTAQNLNGVKACWPLPT
                     ARVRTQFSTLCATSVDAIKIGVCGNAASVIIESIRHWRAPTVWDPVLSPTAGTAFISPT
                     QRVQLVRRLLPHTCVITPNRQELTELSERRQVIDGVAVLLDAGARHVLITDCKKGATVH
                     HALYGNNRQLLWETATKRRPGNYHGSGCFFSSLLATRLAFDDTPAQAADTAHQRTLEAI
                     DNAFSVP"
     PFAM_domain     complement(24658..24975)
                     /aSDomain="PfkB"
                     /aSTool="clusterhmmer"
                     /database="31.0"
                     /db_xref="PF00294.23"
                     /description="pfkB family carbohydrate kinase"
                     /detection="hmmscan"
                     /domain_id="clusterhmmer_ctg7_32_0042"
                     /evalue="1.90E-07"
                     /label="ctg7_32"
                     /locus_tag="ctg7_32"
                     /protein_end="224"
                     /protein_start="118"
                     /score="30.6"
                     /tool="antismash"
                     /translation="RVQLVRRLLPHTCVITPNRQELTELSERRQVIDGVAVLLDAGARH
                     VLITDCKKGATVHHALYGNNRQLLWETATKRRPGNYHGSGCFFSSLLATRLAFDDTPAQ
                     AAD"
     CDS             25345..25527
                     /locus_tag="ctg7_33"
                     /transl_table=11
                     /translation="MSETQPYCTFICQICGWTYSEEEGNEEEGLPPGTRWKDVPPNWTC
                     PECGARKEDFEMTEV"
     PFAM_domain     25372..25509
                     /aSDomain="Rubredoxin"
                     /aSTool="clusterhmmer"
                     /database="31.0"
                     /db_xref="PF00301.19"
                     /db_xref="GO:0005506"
                     /description="Rubredoxin"
                     /detection="hmmscan"
                     /domain_id="clusterhmmer_ctg7_33_0043"
                     /evalue="2.10E-20"
                     /gene_ontologies="GO:0005506: iron ion binding"
                     /label="ctg7_33"
                     /locus_tag="ctg7_33"
                     /protein_end="55"
                     /protein_start="9"
                     /score="72.3"
                     /tool="antismash"
                     /translation="FICQICGWTYSEEEGNEEEGLPPGTRWKDVPPNWTCPECGARKED
                     FE"
     CDS             complement(25561..26139)
                     /locus_tag="ctg7_34"
                     /transl_table=11
                     /translation="MKKKFSCLFFACIAPFLLSGCPAAVVLSGASGAAVINDERSTGSF
                     VEDYAIELKMRVQLSSDIDSNVNISITSYNRRLLLTGQAPTEALRQQVIDIAENIENVR
                     EILNQIEIAGAASLSSQASDSALTARVKAALCSIQIEDFSCLDVKVVNEKGVVYLLGLV
                     NKKQAATAINTTRKIRGVVKVVKAFEFRE"
     PFAM_domain     complement(25567..25773)
                     /aSDomain="BON"
                     /aSTool="clusterhmmer"
                     /database="31.0"
                     /db_xref="PF04972.16"
                     /description="BON domain"
                     /detection="hmmscan"
                     /domain_id="clusterhmmer_ctg7_34_0045"
                     /evalue="5.50E-09"
                     /label="ctg7_34"
                     /locus_tag="ctg7_34"
                     /protein_end="191"
                     /protein_start="122"
                     /score="36.1"
                     /tool="antismash"
                     /translation="SDSALTARVKAALCSIQIEDFSCLDVKVVNEKGVVYLLGLVNKKQ
                     AATAINTTRKIRGVVKVVKAFEFRE"
     PFAM_domain     complement(25801..25956)
                     /aSDomain="BON"
                     /aSTool="clusterhmmer"
                     /database="31.0"
                     /db_xref="PF04972.16"
                     /description="BON domain"
                     /detection="hmmscan"
                     /domain_id="clusterhmmer_ctg7_34_0044"
                     /evalue="2.10E-10"
                     /label="ctg7_34"
                     /locus_tag="ctg7_34"
                     /protein_end="113"
                     /protein_start="61"
                     /score="40.6"
                     /tool="antismash"
                     /translation="DIDSNVNISITSYNRRLLLTGQAPTEALRQQVIDIAENIENVREI
                     LNQIEIAG"
     CDS             complement(26155..26490)
                     /locus_tag="ctg7_35"
                     /transl_table=11
                     /translation="MNTAGQLAEQMAVAHLKKHGLQVATTNYRCRRGEIDIIAEDGRTL
                     VFVEVRQRKNLVAAAESIDYHKQRRLTAAATHYLAANGEPPCRFDAVLVDVDGNVRWLR
                     NAFDATN"
     PFAM_domain     complement(26209..26469)
                     /aSDomain="UPF0102"
                     /aSTool="clusterhmmer"
                     /database="31.0"
                     /db_xref="PF02021.16"
                     /description="Uncharacterised protein family UPF0102"
                     /detection="hmmscan"
                     /domain_id="clusterhmmer_ctg7_35_0046"
                     /evalue="1.70E-26"
                     /label="ctg7_35"
                     /locus_tag="ctg7_35"
                     /protein_end="94"
                     /protein_start="7"
                     /score="92.1"
                     /tool="antismash"
                     /translation="AEQMAVAHLKKHGLQVATTNYRCRRGEIDIIAEDGRTLVFVEVRQ
                     RKNLVAAAESIDYHKQRRLTAAATHYLAANGEPPCRFDAVLVD"
     CDS             complement(26487..27680)
                     /locus_tag="ctg7_36"
                     /transl_table=11
                     /translation="MHKQKWWCALLALATITTQAENNPIIDLLNHRDYDRDAILRQAPS
                     DRSPTDVQEKSQPPIDTDNSIFLPLRAPSIGKDIKPTALALVLPTKAGKLAGRAANSFH
                     RGCLHGIQKSQQAVEIDLYATDGTAESVYANYAAAVRNAAQFVVGPMLKSGVKELLNRQ
                     PQALVPTLLLQPSAGEGYYVMTLDAGQEATDLAHLLHAQGITNVRVIEQPGQRGSQQRK
                     AFEQAWIAASGKISGRFLVRDPARDWQRLFDDLKELPDEKGGLVLFAAGNGDFARKARK
                     FVPQQYSVFAVSINNNQASGSLLSEGLRFMEMPWFFTLPNEHTIFDAPQTRTLPIIRQR
                     FFALGIDACLAVLNSPLWDENWLMNGISGNWQLKNGTFSRAGKLAFYRGGRLRELTP"
     PFAM_domain     complement(26631..27443)
                     /aSDomain="LppC"
                     /aSTool="clusterhmmer"
                     /database="31.0"
                     /db_xref="PF04348.12"
                     /description="LppC putative lipoprotein"
                     /detection="hmmscan"
                     /domain_id="clusterhmmer_ctg7_36_0047"
                     /evalue="2.50E-20"
                     /label="ctg7_36"
                     /locus_tag="ctg7_36"
                     /protein_end="350"
                     /protein_start="79"
                     /score="72.7"
                     /tool="antismash"
                     /translation="KPTALALVLPTKAGKLAGRAANSFHRGCLHGIQKSQQAVEIDLYA
                     TDGTAESVYANYAAAVRNAAQFVVGPMLKSGVKELLNRQPQALVPTLLLQPSAGEGYYV
                     MTLDAGQEATDLAHLLHAQGITNVRVIEQPGQRGSQQRKAFEQAWIAASGKISGRFLVR
                     DPARDWQRLFDDLKELPDEKGGLVLFAAGNGDFARKARKFVPQQYSVFAVSINNNQASG
                     SLLSEGLRFMEMPWFFTLPNEHTIFDAPQTRTLPIIRQRFFALGIDACLA"
ORIGIN
        1 cgcaaaaatt agacgccatt cgtgatgaaa tagaccggtt gaaactgtcc gaaattgagc
       61 attgcgttgc attaacttcc ctgatattgg cgctggaaaa agtggacaat actcttgggc
      121 actatgtgtc atatctaaaa aattggtcgg caagatcgtg tggcgagctg cgtttggaga
      181 ttccagagat gcgagttaat gagcaagtac atgagattat taaaggtgat gtgtttgatg
      241 cgatgcgtgg ccgtcatttt gatgcttgtt attttgatcc gccgtacggt gctaacaatg
      301 tcaaaatgcc accgtcgcga gttcgctatg cgtcctatta tcatttgtgg aaaaccgtta
      361 ttctcaacga caagcctgcg ttatttggtg ctgctcgtcg tcgccaagac tcggcagaca
      421 cggaggctta ttgcgttttt gaagatttta gaaaagatga tgatgacagg ccgctatcca
      481 tcaatgcggt gcaacgattg ttggttgctg ccgactgccg ctatattgta ttatcgtata
      541 gtgccggcgg tgagaaagtt cccgatgaat tgctggatgc cgtatcatct gctggtagtt
      601 acgagtggat aaattttgac tatcaaaaaa atgttatggc ggggatgcgc tggcgtaacg
      661 agtgggtgga cgacaataag aaaatcaata atgagcattt atttttgata gaaaaataga
      721 ggcgaattat tccaataatg gtttgtcgtt tgtacaatag cgaataatgg aattattaaa
      781 ttttcaaaat ccaaattttt tgcgctctac atggactgcg cgcgatattg atgctgccac
      841 agtgattttt gccggacgtt ctaattctgg caaatctagt gtgctcaacg ccctatgtgg
      901 tgggcgtttt gctcgtactg cacgtctgcc gggacgtact cgtgctatta atttatttgc
      961 actgcagcgt ggtcaaatat tagctgattt acctggttac ggctatgcag tagttgctaa
     1021 agaagaacag cgtacgtgga gcagcaaatt gatgtatttt attaaagcgc cgtgtttgtg
     1081 tgggttggta ctggtggtgg attgccgacg tgggttgcaa gaacgagata tggcactgct
     1141 tcatgccgcc tcacgactgc cggcgttggt gctcatgaat aaagccgata agctcggacg
     1201 tgcagcatta cgtgattgcg ttgagtcagc gaaatcaaca ctggcaaccc ttccgatggc
     1261 aagcaccgtg ttgacttttt ccgcgcttaa aaaaagagga ttggaaaaat tacgctacgg
     1321 tgtgacggat ttatttttag gcgaagcgac gcctagcacc gacgaaaata atgccaatta
     1381 gtaataatgt cggtagcgca ttaatgagag gtaaacgcaa taatgttgcc aactgcgcac
     1441 aaaggatagc agaaaaataa taagcgccaa ccatgccggt agcggcaagc gccgtggcga
     1501 gaatgcgccg tcgccgcgtg tgaccgacaa accatacacc agaggcggct agcaacaatg
     1561 gtgctggcag tgaccacaac cgcttccata aagcgccgat aaactgtgtg ccgcccgaat
     1621 ttttttctaa tgtaacggca attagcaagc tacgcatgga catttccctc ggacgacgcg
     1681 cgacggcctt aagcgcagca gcagtagcgg cagcgggaaa atcccaacca cgagatacga
     1741 aagtgcgatg ttgcatggat ggtgcggtga acgagttatc tcctcgattt agtgtcgtca
     1801 tgttgccgtt tattaacttc caagagttgc cttggcggat ggcggcactg gcacggagaa
     1861 ccattagttg atcttcggtg ggtcggtaaa tggtgatgtc gctcatattg ccatttgctt
     1921 ttagctgttt agcatgaaaa taagaatctt tattttgcaa ccagatgccg tcgtttgctg
     1981 aaaaatctcc tcgtgcggcg cgtgctaccg tttccgctgg ctccaatacg atttcgctga
     2041 gtgttagcaa tgccaacgaa aaagcgagac cgccgcccgc tgcggccatg gttaaatatt
     2101 tcagcgacat gcctgctgct cgcatgactt gtagctcacg attttcttcc atacggcgca
     2161 atgcagtagc ggcgccgata gcacaggcaa aaggtagtgt ttctagcgcc agccgcggtg
     2221 cgttaagtgc agcctgcaac agtgcgagac tcagagaggc gacagaaagg ttggccagca
     2281 actccagcat gatgatgagc atggtgagaa tcagccataa cacgctgacg gtagcggtaa
     2341 cgcgacggat aatatagcgc gtggcaatat tcatcggcgt agagggcgtt caatcagcca
     2401 cgcgacagca aataccgcca gcggtggcaa caacagcgcg ataatagtag acatatcttt
     2461 gccggctacg ccgccacgga caaagtacaa caaatttaaa taaatgcaaa acagcaacaa
     2521 cgcgataaga aaacctattc ctctccccag ctgtgggtgt gaacgggcaa taaacggtgc
     2581 gagtagtact aaaaacagtg cagccagcgg ttgatgaatg cgccagatga tttctgcacg
     2641 ctctgtggca tcacgccaat ttaacgattt ggtggtggct ccacgaggac tatctgaggc
     2701 gatttgtgtc gccgggagat taattagcat gcgctcgaag ccagtggctt cggcaacgcc
     2761 ggtgtctgct agccgtggta gccgataaag cacaccatgt tctaaggcca gtagctcaac
     2821 gtcattagcc gtatcgcgac gagctttggc ggcgataata atttcatgaa aattgccgtc
     2881 attgcgggca ataaaaatgt taccggcatc ttctcggtca ccgttaaaaa aataagtaaa
     2941 aatattgccc ggcgtggtgc caaattcacc agcacgaatg ttttcgggat taacatcgct
     3001 aactagctgt gctcgtagcg cgtcggcggt gcgtaccgac catggtgaca aatacagtga
     3061 cgcgcctgca atcgccagta caatgggtag agcaaataat atttccggca gaacaaaatg
     3121 ccgtaacccg atgccggaag caaaccacac atccatttcg cgttcgtgaa aggagcgacc
     3181 aatggcaagt aacacaccgg taaaaaccga cacagtaagc agttgcggta tatatttgag
     3241 aatggtaaga ctcaaaaaat gccataacga aaatgtcggc aatgcttgtg ccacggtgtc
     3301 gggtagcagc cgcgataaaa aaatcaggct gctgatgatg agtacaatgg gaaaaacaat
     3361 gctcatgtga cgcgcgcagt cacgaatgtg ggcaccttgg taaatcatag ccgagagtat
     3421 aatgccgcga ttgcctgcga ggcattattt attaaaaaat caacaatata aaacagtgtt
     3481 cggagcgttg ctatgcctaa attttccatc accaaaaaaa gcttttcaga gggaaagtgt
     3541 gacagcttgc ttgttattct tgccgctaaa aagggaaagc caatgctgtc atcaacggca
     3601 caggcggttg acggtgtact gaacggcttg ctcagtacac tgtgcaagcg cggtgatttt
     3661 tctgccggtg ccggcgatac gctgaccttg cacgcgcaag acgggatgcg cgtgacgctt
     3721 gttggcattg gtgaaggaac aatagcggag cacacgcaga tcttggtagc aactgttggg
     3781 gggatgaaaa aaacgaccat tttaggtgtc gtgccgccag aagatgccgg agccgctgat
     3841 cttgcagccg ttgtggcagc cgttggagcg ggagcctatc aatataaatt gggggcgagc
     3901 aagccggcaa caacctcgct caaagaagtg cgctggatgc cggtggttaa ttccgctatg
     3961 ttggtgcatg gtggtgccat tgctgaaggc gttcgtttag cacggcattt ggcggagcag
     4021 cctggcaatg tgtgtacccc gagattttta gccaaaacgg ctactcagtt agctaaagat
     4081 actactctga aagccacggt tattgatgaa aaacaaatgc gtaagctcaa aatgtacgct
     4141 ttgttgggcg tgtcacaggg cagtcgagaa gcgccgcggt tgattacgct ggaacaccgt
     4201 ggtggtcgtg gtgcgccagt tgtgttggtg ggtaagggcg taacttttga caccggtggc
     4261 gtctcactca agccggcagc ggcgatggat gaaatgaaat ttgacatgtg cggtgctgct
     4321 tcggtgtttg gtgcgctgct tgcttgtgcg cgcatgaaat taccgttaaa cgttgttggt
     4381 gtcgtgccgt cttgcgaaaa tatgcccggc ggtgcggcga ttaagccggg tgacgttatc
     4441 accgcaatga atggcaagac tattgaagta ctcaataccg atgccgaagg acgtttgatt
     4501 cttgctgatg cattgacgta tgctgagcgc tacaagccgg cggtggtggt ggatgtagcg
     4561 acactcacag gcgcttgtgt gatcgcgctt ggacatcacg ttagcggtat gacggcaaat
     4621 gatgataagt tggcgacaga gctggtggca gccggcgaag agtctggaga tccatgttgg
     4681 cggttaccgt tgggcgataa atattcgcac caactcaaga gtgactatgc cgatttagcc
     4741 aatattggtg ggcgttcggc gggaacgata accgcggcgg cttttctttc acaattcact
     4801 aaatgtaagc actgggcaca tttggacatt gccggcactg cttggacaac tcaaaaacgt
     4861 gctaccggtc gtcctgtgcc gttgcttacc cggtttctca tgcgccgcgc cggtattgtt
     4921 aagtaatttg atatattttt gtttaggaaa tggcctattt cgttttggag agaggcagaa
     4981 aaaagtgcta ttggtcaagc tacaaaaatt gaataaaaga ccatgaccaa cgtcatcatg
     5041 tatatcggcg tgtctgataa attacgtttt ttgttaggac tgctcagcaa aaaactgttg
     5101 ccgcacaaca tgcgtgtgct catcgctgcc gctgatgagg cggaagtggc gaaagtagat
     5161 aactatctgt ggacagcggt gcctggtggt tttgtgcctc acgtacggct ggaagatgat
     5221 gcggcaacgg aaacgccggt actcatcacc gccggtacct tggcggatga ttttcacgca
     5281 gacacattgg tgtcgtggca acatgaaacg ccgtcttttt tccctcgatt tgcttgtctg
     5341 attgatattg tgccgactga ggggaaagat tcggggcgga cacgttatcg tttttatcag
     5401 tcgcatggct atcaaattaa cgtccataac ttggataaat aattacggtg atagcgttgc
     5461 ggttatagtt tttgtggcgg gaattttact gttcgacagc atcgccgtgt tacggggcaa
     5521 aaaaagcaag caataatttt ttgataggtg ctggcaaggc ggcatctgcg agcgcgcctt
     5581 tttgcatcca cttggctgtt ggagaggagg taggaggttt gtagcatgcg taacacaaca
     5641 cttttgcatg gagatgataa tgcgtaaatg tatgcgtgaa cgccatttct tcgcgtggtg
     5701 tgagcgtgtc gccgaatttt ttgcagcaat aatcgcgtaa gtccgccgtt gcttctttct
     5761 cgggtaaaga ccataaaccg ccccaaatgc cagcatgtgg acgcttttgt aaccacactt
     5821 tattgtggtg gtaaatgagt gccattgcta tgtgacgcac ggatttaatg gggcgagggg
     5881 agcgatgtgg tagccgtcgc tcaatcccgc gctggcgtgc gaggcattgt ttgcttagtg
     5941 gacaagcctc acaacgtgga gagacgcgta cgcagacagt cgcgcctaaa tccatcagcc
     6001 cctgcgtata aggtttgatg ttgtgtgtgg gaagcaatga atcagccagt ttccatagtg
     6061 tgtgaatagt ggcagcttta ttagttggtt gctcaatggc aaaaacgcgg gttagtactc
     6121 gtttgacgtt gccgtccaaa attgcatggt gcccaccacc ggcaaaaatg gtaatagccg
     6181 ccgctgtgct ctttcctacg ccgggtagag tctgccagct ggcagcgttt tgtggaaagc
     6241 ctttacaggc gatgattttt gccgttgcat gaaggtggcg ggcgcgagca taataaccaa
     6301 gtccgctcca cactgccata acgctttcgg tgtgggcgcg ggccaaacgg tggacatcgg
     6361 ggaagcgccg caaaaaacgc tgataataag gtaacatagt tgtcacttgt gtttgctgca
     6421 gcataatttc cgacagccaa atatggtatg gattatcaca ttgccacgga aggttgtgcc
     6481 gaccgtatct tttttgccag caaatgatgg cggtggcaaa agcggtgttt tttgtgttca
     6541 tttggaaagt ttaattcaaa aatatgccgg ataatgacag agagcaacaa tgggcattgg
     6601 ggaagaatgg ttgcttgtca ttaacgtcag ttaaaatagt gtttaataca agttaattcc
     6661 atgaaaattc atacacacag gcgacaacca tgagcgattc ttctcattat tttgttccgg
     6721 ctaattccaa atggccaatc tacacttcgc tttccatgtt tttggtagtt agtggtttta
     6781 tctgcatttt taatgaactg tccggcgcct acgctgtttt tggtgcagga tttttggcgc
     6841 tgacatactg catggtgggc tggtggcgtg atgttaccgt agaaagcgaa ggcggtaagt
     6901 ataaagaatg ggaagacatg tcttttcgtt ggagcatggg ctggtttatt ttttctgaag
     6961 tcatgttttt cgtttcgttt tttggcgcct tgttttacgc tcgagtatta gctgtgccag
     7021 atttgggcgg gttagacagc aaagttatct ggccacagtt tgaggctatt tggccaactg
     7081 ctggaccgta ttttcctgat aattttgaaa cgattccggc ttttgacgtg ccgttagtga
     7141 acacgcttat tttgcttact tccggcgtta cggtgacgtg ggcacactgg gcgctaaaac
     7201 tcaacaaacg tcgccaactc aatatcgggt tggcgttaac cgtattgctg ggagtgattt
     7261 ttttagcctt tcaggtgcaa gagtacgtac atgcctacaa cgaccttaat ctgaggttgg
     7321 actcaggtat ttacgggtcc acttttttca tgcttaccgg atttcacggg ttgcatgtaa
     7381 ctatcggcac catcagcctc atcgtgattt tggggcgttg tatggccgga cattttacgc
     7441 ctgacaagca ttttggtttt gaagctgtcg cttggtattg gcactttgta gatgttgtct
     7501 ggctgttttt gtttatagtg gtgtactggc tgtaaacgat aaagctgtat ttcataaaaa
     7561 cagcaagggt tagcgagtta aattaatccg gcggttgggc ttcttcccgc aatgaggaaa
     7621 ctgctgcatc cacggacatg gcgatgttgc gattgtcccc caaccgtcgt actgccacac
     7681 tgttttgttc ggcttcgcgc ttgccaacta ccaatattgc aggtactttt gctgccgaat
     7741 gctcgcgcac tttgtaattt attttttcgt tccgtaagtc tgtctcggct cgcaatcctg
     7801 ccgcctgtaa tgttgagcac acttgtcgcg catgttcgtc ggcgtccgat acaatcgttg
     7861 ccactatcac ttgtagtggt gataaccaca gtgggagtcg ccctgcgtga tgttcaataa
     7921 gaatgccgat aaagcgttca aaagaaccga caatagcacg atggcacatt actggccgca
     7981 gccgttcagc actggctgcg gtgtattcgg catgcagccg ttccggcaat acaaagtcca
     8041 cctgccaagt gccacactgc cattctcgac caatggcatc gcacagtaca aattctagct
     8101 tgggaccata aaacgcaccc tcgccgggat tgagcgtcca ttgcacattg gctttgtcgc
     8161 aagcttcacg caaggcggct tcggcgcggt cccatacggt atcgtcgccg gctcgttgcg
     8221 gcggtcggtc ggcaaatttg acaacgaatt tatcaaaacc caaatcacgg tatatttgtg
     8281 acagtagtgc cataaaagac accgtttcat cggcaatctg tgcttcggtg caaaagatat
     8341 gcgcatcatc ttgtacaaaa tggcgcatgc gcattaagcc gtgtaacgcg cccgatggct
     8401 cggcacggtg gcaggaacca aactcggaca tgcgcagtgg caaatcgcgg tagcttttgg
     8461 ttccgcgctt gtaaatttct acatggcagg ggcagttcat tggctttaat gcaaaaatgc
     8521 gcgcttcttg tgggttatct acataattgc gtaggccttc ttcgttttca gcgatgtaca
     8581 tgttttcacg gaatttatcc caatgaccgg aagcttccca taacttgcgg tctatcagtt
     8641 gcggtgtttt aacttcaata taaccggcag cacgctgccg gcggcgaaga taggtttcca
     8701 acgtgcggta cagcgtccag cctttatcgt gccaaaaagc tgtgcctgcg gcttcttctt
     8761 gcaaatgaaa caaccccatt tcacgtccca gccggcggtg gtcgcgccgt tcggcttcgg
     8821 cgagcatgtt gagataagtg cgtagttctt tgtcggttcg ccaagcagtg ccataaatgc
     8881 gttgcagctg cgggcgacga gaatcgccac gccagtagct tccagcgacg tgcgtaagct
     8941 gaaatgctgt gccagtgttg ccggtgtggc gcatgtgtgg tccgcgacac aaatccagaa
     9001 aatctccttg tcggtaaaaa gatactgttt cggtatcggg aatggcatct actaattcaa
     9061 ccttaaacga ctcgcctaac ttctcgtaat gggcgcgagc atcggcgcgc gttcggactt
     9121 cgcgccgtaa gggaattttt tgcgctataa gttcacgcat gcgggactca attacttgta
     9181 aatcgtcgtg tgtgaatggt gtctcgcgat aaaaatcata aaaaaaaccg ttggttatga
     9241 ctggtccaat cgttggctgt gcgtcaggaa acagttgtcc caccgcttgt gccagcacat
     9301 gcgcgcaatc atggcgaatt aactccaacg ccgcgctatc gtctcgggtg ataaattcca
     9361 ctgtacagtc tgtttctagc ggcaaataaa tatcttgtaa gacaccatca acagcgcagg
     9421 cgaccgcctt tttggcgagt gatggcgcaa tgctggcggc gacttcatcg gcggtgatgc
     9481 cagcagcaaa atggcgcgtg gcaccatctg gtagggtaat gtaaatatcg gacataaccg
     9541 ctattttatc aacctcgtta cgttgttcgt ggttgatgtt ttgccgtgag tgacttattg
     9601 gttgagtgca ctgattttag cgatgcatcg ttctatttct ttgatttctt ctcttgttgc
     9661 gttacgggcg gcttcttttt gtatcactac gtttttttct tccattttat ttatccgctc
     9721 gtatgctcga gttgccgacc gttcaacacg tttggcgtcg acgataaata tgagtcggca
     9781 atagtaaaat gggcaaaggt gtaaacaaga ttgcgtcttg caattaacaa ggattgcatt
     9841 aggttaaaga aataaaagaa cagataaata ggtaaaaata agcagaatga gcactaagaa
     9901 taaagctctg ctaagctgcc taaattgatg gcaacgttag ggtattcgct tcccgcacgt
     9961 ttgctgccgt aacaggagaa tgtcttttat taactttgct ttatattgtc tgctgttgcg
    10021 ggtgtgtgcg tgaagcgttg ccttctagtc gtcctaaagc gttgaggtaa gccttaaccg
    10081 aagcaataac gatgtcggtg tcggctccgt gaccagtaac cgcagctcca tttttttgca
    10141 atcgtaccga cacatcacct tgggcgtcgc tgccggcggt aatattgcgg actgcatata
    10201 atgccaatga tgcgccactt tgtatttttg attcaactgc acaaaaagcc gcatctactt
    10261 gtccgtcgcc atttgcttct gccgtgtgcg cttcgccgtc aacggaaaaa accactgttg
    10321 ctcgtgcttg tctgtcactg ccggtcgtgg atgaaaaaga taataggcgg tagcgattgt
    10381 cttcatccct ttcggttccg gcagcaacgg caagtaagtc atcatcataa atgtcgcgct
    10441 ttttgtctgc cagcgattta aatcgctcaa aggcgttgtt gagcaatgta tcattttcaa
    10501 aagttacacc gagttcaact aatcgtgttt tgaaagcgtt tctccccgat aatttaccca
    10561 agcgtattag attggaagac cagcccacac tttccgccga catgatttcg taagtttctt
    10621 tatgtttgag tacgccgtct tggtggatgc ccgattcgtg ggagaaagca tttgctccaa
    10681 caatggcttt gtttggttgt accggaaagc cggtcactga tgaaaccaat ttgctggctg
    10741 tcactagttg acggctttct atgcggctgt cgcacgaaaa cacgtcacgc cgcgtacgca
    10801 cggccataat aacctcttcc aacgctgtgt tgccagcgcg ttcaccgatg ccattaattg
    10861 tgccttctac ttgccgcgca cctgctagca ccgcggctag tgagtttgct gtagccatac
    10921 ccaaatcgtt gtggcagtgt accgaaaaca cagctttgtg cgcgttgggc acgcgctcgc
    10981 gcaatcgctt aataatttcg ctaaattggt gtggtaccgt gtagccgaca gtgtcgggaa
    11041 tgttaatcgt tgtcgcgccg gtggcaatgg ctgcttctac gatacgacac aaaaaatctt
    11101 cttccgaacg tccagcgtct tcgggggaaa actctacatc gtcggtatat ttgcgtgcca
    11161 ttttgattgc cgctacagcg cgcgctaaaa cctcatcggg ggaaaggtta agtttctttt
    11221 gcatatgaat gggcgaagtg gcgataaagg tatgcaaccg cttgcggcgg gcgggagcaa
    11281 ttgcttcacc ggcggcgtga atatcttttt cgttggcgcg tgccaatcca cagacgatac
    11341 tgtcagtaat attttcggcg atttgtttaa ctgcggcaaa atcgccggcg ctagatactg
    11401 gaaagccagc ttcaatcaca tctactcgca atcgctccaa ctgtagggcg atttttagtt
    11461 tctcttctgc gctcatcgcg gcaccggcgc tttgctcgcc atcgcgcaat gtcgtgtcaa
    11521 aaataattaa attgtcattg ctcatcgtga acctcccgct gcagtgagcg gaaaaatatc
    11581 aaaaaaataa aaaagtgagg gtggaaaaaa gagaaagaat tagcgcgccg gttggcgcag
    11641 cagaagcagc gaaagagaaa ataaaagcga ctgccgatta gtaaacatgt tttcaatgat
    11701 agcaaacatt gtttttattg tcaatttcat atattaattt atgtcatggc agaaaggtga
    11761 ttcgcggagg ctaaatttta tgaaaaacaa aatttgacaa tagttgatgt tgttggaaat
    11821 gacgttttga ccaaacagaa ttatgttgtg ctggcgtggt tagttaggcc atcggtattt
    11881 tgatattttt tgcaatcata aaattgactc tgccgtagtg catcaatgta tgtgcttagg
    11941 caaataattt tttaatgtta atataatttg gtagagagac agagaggagt tatcttgcca
    12001 gagtttttga attatctagg caacgttttt gcaccgttta acttttcaat tttacttttg
    12061 ggaaccgctg gtgggttgat tttaggcgcc ttgcccggtc ttagtccgac tatggcggta
    12121 gcacttttga taccgtttac ttttcatatg gaaccaacca gcgggttaat attgctgggg
    12181 tcggtgtaca ccgctacggt tgctggcggt gcagtcagtg ctattttgct caaaattcct
    12241 ggtgccccgg ctaacattgc taccacgtta gacggtcacc agatggcacg tcagggtcgc
    12301 gccgcgcaag ctttgcaatt aagtttttta tcttctggcg tgggtggtgt gttgggggtt
    12361 ttggtgctga ttttttttac accagtgttg gcacggtggg cgttaaattt cggcccctca
    12421 catttgtttt ggcttgcggt attgggagtg actgttattg cctcgctggc gacaaattct
    12481 atgattaagg ggcttgccgc cggttgtatc ggtttgtgga tttcctcaat cggttatgac
    12541 ggggtgcacg gtgtacaccg gttttctttt acttcccact tggacggtgg cattcacatc
    12601 atcgccgcgt tggtggggct gtttgccatc ccacaagtta ttgacatgct ggtgcgcagt
    12661 agaggtggtg gtagcggtga gaatatgagt aaaaccgtac aaccgcattc gttgttacaa
    12721 gccgtgcggc aggtgttgag taagccgcga acattaacaa ttggctctat tgtgggcatt
    12781 gttgttgggt tggtgcccgg agcgggtgga caaattgctg gactggtggc ttatgaccaa
    12841 tcgcgcaaat ttagtaaaac acgggagact tacggcaagg gcgagccaga agggcttatc
    12901 gctgcggaaa ccgccaataa tgctatggtt ggaccatcgc tcgtgccgtt gctgacgctg
    12961 agtgttcccg gcagccccac tgctgccgtg ctgttgggag gcttgcttat acacggtatt
    13021 ttcccggggc catcattgtt caccgattat ccagaggtgt cttggacgtt tattaattcc
    13081 ctgttggttg gacaagtgtt gatggttgtg ttggggttgg cgcttgcccg gttggcggca
    13141 aaagtcatta tgctgcccga acattaccta gctgccgcag tggtagtgct ggcggtgttt
    13201 ggcacttaca gtgtgcaaca ttcatattca gacgtgctca ttatggcgac tttgggtggc
    13261 ggcatgtggt tttttgaaaa atatggtttt agtgcggccc ctttagtatt aggcattgta
    13321 ttaggcccca ttgccgaaca aaactttgtt tatggacgca ccatcgccga agccggcgat
    13381 ggtattttgc cttatttctt tggcggcgga ttaaatattg cactggtgac tcttatcatt
    13441 ttgtcggtgc taggtagcgc tgttttggaa atgcgtgctc ggcgcaaatc atcattggtt
    13501 gtggcatgaa ctggcggcat ggattggcag cggcaagcgg tgatgtggcc gcattgctgt
    13561 ttgcgctgat ggcggtgtgg gcttcgttca cggcggacga gcctgaagct tatgtgtttc
    13621 cgcagcttat atcaatatta atgctggttt tttgtggaat taattttgtt cgtcgcgccg
    13681 ttacacaatt tgccggcaaa ccgccgctgg atgcagtatt actcaaaaaa atcgcgcccg
    13741 gcgcggctgt catctgtgtg tatatattaa cagcagaaac ggtaggcttt tatctggcgg
    13801 cggcggtggt gtttgcgaca ttgtcgttgc tgtacggtgc tgcaacgcat cggaaacaag
    13861 tgtttattgt taccggcgcg gtggttgctg tgctgtatag tttattttcg ttgttattgc
    13921 gagtacaggt tccgcgggaa tttttcttat aatggaaaag ttattaaact taaaatcatt
    13981 catcaaagag gagaaaaaaa tgaaaacgta ttctttcaaa aaactggctg ccgcaatggc
    14041 ggccgttatg ttggctgtgg cgccagctgc acaggcggct tatcctgagc ggcccattgg
    14101 cgtcgtggtg gcttatggtg ctggcggcgc gacagatttt caggcgcgca ttgtcactat
    14161 gatgtcggca caggaagatt atctcggtca gcccatttat attattaaca agcccggtgc
    14221 tggcggtcaa aaaggttgga atgcttttgt taacaaagcc aaatccgacg gttatgaact
    14281 gtccgcttac aatgttccgc attttattgc tcaatccatc gcttttccgg gtaaagtcaa
    14341 atacaatatt ggcaatctag agccgattgg taactggggt gccgatccgg cagtacttat
    14401 cgtacctaag gacagcccgt ttaacagtgc acaagaatta gttgattttg ccaagaagaa
    14461 tccgggcaaa ttgactgtta acggtgccgg taaatttgtt gggcatcata tcgctttttt
    14521 acagctggcg cgagcgacgg acgctaaaat gacttacatt ccccatccca aaggtggtgc
    14581 tggtgcactc aaagatgtaa tgggaggtca ggtcaaggct ggatttaata atttgtccga
    14641 tgcttttcgc tccaaagaca atctcaaaat tcttgcgata gctgatttgc agcgtcacga
    14701 ttttttgcct gatgtgccga catttaaaga gcaaggcgta gatatagacg actccagtgt
    14761 gaattttcgc ggtattatgg cgcccaaggg aactccaccg gaaatcatcg cttatcttgc
    14821 cgagcgagtg ccattgatgt ttggtaacaa aaagcgagtg gaaaagaaaa tgaaatccag
    14881 tggatcacct gtgcgaatta tgagccgcga agaagtgcaa gccatgtgga aagaacgcca
    14941 agtatattta acagacttgc tcaaagactt agtacagtaa tggctgtcgc gccggatggg
    15001 gcggtagatt caactatcgc tgatattgtc gcgcgcgcgc gacgcgcgca agccgtattt
    15061 gccaccggct cgcaagcaga tattgattta gcctgtttgg ctgcggcgcg ccctctgatg
    15121 cgtcccgagg ataatcgtcg gttgtgtgag atggcggtgg aggagactgg aatcggcaat
    15181 gccgccgaca aaatgcgcaa aaatatgcgc aagacgttgg gattgttgaa tgatattcac
    15241 ggacagtcaa cagtcggagt agtgcgtgat gatccagccc aaggaattac agaaattgct
    15301 cgccctgtag gcgttgtggc ggcactgacg ccgtccacta acccggtggc gacgccggta
    15361 aataaaactg tcaatgctct caaaggtggt aatgctatcg tgttggctcc gccgccggct
    15421 gctgctcgta ccggtgctgc attgctagaa cttatgcgca ttgaattgaa gcgcgttggc
    15481 gcgccgccgg atgtggtgca aatgttgctg ccaccatcta aagcggcgac ggtggcactc
    15541 atgcgtcaag ctgacttggt agtggtgacc ggttctcagc gtaatgtgcg tggcgcttat
    15601 gctagtggca cgccggcaat tggcgtaggt gccggtaatg tggcggtaat cgttgacgaa
    15661 actgctgatg ttgggcaagc ttccgctcgt atccgtactt ctaaaatttt tgataattct
    15721 acttcctgtt catcggaaaa tcatttgata attgttgcca gtgtgtacga cgctatgatg
    15781 gaagcgttgc gccgtgaagg cggagtatta ttggatgact ctgacaagcg tcaattgcag
    15841 tcgcaattgt gggtgaacgg cgcacttaac cgtgatctca tcgcccgtga catggcggta
    15901 tttgccgatc gcgccggact gggagctact gccgagcaag cggcattttt gatggtggaa
    15961 gaaaatggcg tgggtgatgc ttatccgttt tccggtgaaa aattgtcgct ggtgctgact
    16021 ttgtataaag ccgctgactt ttcagctgcc aaggtgcagg cggcggcgtt gctggcgtac
    16081 caaggtgccg gacattcgtt gggtattcac acacagaccg aggctcgacc actagaattg
    16141 ggattagaat tgccggcgtg tcgcataatt gttaatcagg cacactgttt tgctaatgga
    16201 ggtaattttg acaatggaat gccgttttca ttatctatgg gttgcggcac ttggggagga
    16261 aattctatta gtgacaatct taattttcgc cacttcatca acacagtgag agtggttcgc
    16321 gctatccctg cacaagagcc gacgatagaa gatatttatt ctgattatcc agattaatta
    16381 ttatgagtga cgaaatgtca gcattaatga cggctcagca gcacacgtta caaagcctta
    16441 ttgatatgcg tgccgaggag acgccagcgc aaccattttt tttgtcgttg gagagcgggc
    16501 tttgtataac ctatgctcag ttgcgagagt cattgtgcgg ctgtggcgag gcattagcaa
    16561 ctgtaccgcg gggagagacg gtaggaatcc tcgccggtaa cggttgggcg gtagcgcaat
    16621 ttttattagc ggcaccgtat cacggtcggc gggcgatgtt gattaatttg gctgctggta
    16681 gaaacaatat tatttacacg ttgactcaca gtgggtgcaa attgattttt gccgacgccg
    16741 acaatattga cgcactgtgc gatatggttg ttgctgctgg tgtggaaata atgattgtgc
    16801 cagtggatcg tgaccgagga attgaaaata atcagcccgc cacattgcca ccactagtgt
    16861 cgcgcgagga tgatgcgctg ctaatataca ccagcggcac cactggcaag cccaaaggcg
    16921 tattgcacac gcacggcagt ttgcttgctg gtggtgccaa caccgcactg gcgcatcggc
    16981 ttaccgctgc tgaccgagca ttgtgtgtgc tgccgttgtg ccatattaat gcccagtgtg
    17041 tgactgtcat ggcaccgctg gttagcggtg gcagcgtggt ggtgccacat cggtttagtg
    17101 tgagtcgttt ttggcagtgg ttggaaaaaa tggaatgcac ttggtttagt gtggtgccaa
    17161 cgattgtgtc gcatttgttg cacaatgtcg ctccggcaat atccttaccc aaattacgct
    17221 ttgggcgttc ggcgtcatcg gcgttggcac cagaaacaca ccgccaattt gaaaagcgct
    17281 ttggtgttaa cctttatgaa acaatgggac ttagcgaaac ggcagcacaa attttatcta
    17341 atccgatgcc accacagcag attaaatacg gatcgccggg aattgctttt ggcaacgaag
    17401 tgacggtttt ggatgctaag gggcaggaga caccgcgcaa tgcggaaggc gaaatagccg
    17461 ttcgtggcga caacgtgatg cgcggctacc tcaacgcgcc agcagataca gctgccgcat
    17521 ttaccgctga tggttggttt tgtaccggcg atttaggacg catggatgag gatggttttg
    17581 tatttattac tggtcggcgt aaagagttaa ttattaaagg tggtgaaaat attgctccgc
    17641 gcgagataga tgatgcgttg tatcagtctg ccggcgtggt ggaggcagca gcgtttggct
    17701 gtgcttgtaa ggtgtacggc cagcgggtgg aagccgctgt agttttgtca tcgccgcaaa
    17761 tccatagcga acaagaactt attgattcgt gtgtccacca agtgggtgcg tttaaggcac
    17821 cggagcgggt gcattttatg gaatcgttgc ccaaggggcc gtcgggtaag gtgcaacgat
    17881 taagattggt ggatataatt gaagaacagt tgaaaaaata aacaagaaga aggtagcgat
    17941 agggtgcgaa aaggtaccct tatgcaataa atagcggttt aatcgatagt tattaaaact
    18001 gattttttat taacgaaccc aacaagatat gaattcatcc attagcgcca gaatgaacag
    18061 tcgtgtatgg gcaatgctca tcacgttgtc tgttctttgg ggcggttcat ttttctttat
    18121 tggcattgcg gtgtcagggt tgccgccgtt gacaattgct gctttgcgag tttcgctggc
    18181 tgccatcaca ctttggattg ttgcattcgc tatgggctta cgtctgccga gctcaatgcg
    18241 cacgtggtgg gcatttattg ttatggggct tttaaataat gctatccctt tttcgctgat
    18301 tatctggggg cagatgtaca ttgcttcagg gcttgcttct attttgaacg ctacaacgcc
    18361 gttgtttact gttgttgttg ctggcatttt gcttgctgat gagcgactat cggcaaaaaa
    18421 aatagcaggt gtgattattg gttttgtcgg tgtggtggtg atgttagatg tggcgacgct
    18481 aatagaggga acgaacgata atgtcatcgc ccagttagcc atacttgttg cggcactttc
    18541 ttatgctttt gctggcgtat acggacgtcg gttcaaaacg atgggaatta atcccatcat
    18601 tattgcatcg ggacaagtga caggaagctc actgatatta attccgttgg cattgcttat
    18661 tgagcgtcct cttgccggaa ttatgccgga tatggcggtg tgtggtgcca ttgtggggct
    18721 tgccgtgatg tcaaccgcat tggcatacat gttatatttt cgcattctgg catcggcagg
    18781 ggcgacaaat ttgtcgttga cgacgttttt agttccagtg tcggcgattt ttctcggttc
    18841 agtgttttta gaagaaagac tggaattgat tcattttata ggtttgtttg gtattggcgt
    18901 tggattgtcg ttaattgatg ggcgactgtg gcaaaagcgc acatgacaaa ccgtagatag
    18961 attttgcgcc tagttatgtg gtcaggtgcg tacacagatt gtccaaaaag tgaaggcatt
    19021 ctgctaattg ggatatttct atgtattcat cgggcttgtg cgcttgtgca atgtcgccgg
    19081 ggccaataac gacggcggat atgccgtctt gttgaaagtg tccggcttcg gtgcaaaatg
    19141 gtaccacatc gctatcggtg ttgccggtta atttaacggc tatttggtgt gctggggagt
    19201 cgggacgcgg tgccaaagct ggctcaaatg aatttacgat attttcaata gttgctggat
    19261 gtccgcttgc tcgcatttcc ggcaaaagtg tgttttgtaa aaaatcttca acttgggcaa
    19321 caaaatcttc tggtttatcg ctgggcatgc cgcgataatg ccagttgact tcgcaacggg
    19381 cagcaataat attgagtgct gtaccacctg tgataacacc ggtgttgaca gtagcatgag
    19441 gcggtacaaa agggctatct gcgggagctc gtcgtcgcaa gtctgtttct aaagattcta
    19501 aatgcgtgat aaagcgtgcg gcaaagcgaa tagcgcttat acctgctgct ggcgtggcac
    19561 tgtgtgcggg aacgccatga aaaatggttt ttacgcttac tcctgatttg tgaccggcaa
    19621 ttattttcat gtgtgttggc tcgccgacga tagctgccgc tggcttcatt ccactatctt
    19681 tgagcagtgc tagtatatct gcgctgccaa ggcaaccggt ttcttcatcc cgagaaaaag
    19741 ccaaatgaat aggacgggac agtgtcgctg cagaaaatac cggtgccatg gctaaggcac
    19801 aggcgacaaa acctttcata tcacaagagc cgcgtgcata tagccgcccg ttgctctcac
    19861 ataattcaaa cggcggtgtt gcccattgct gcccggctgt gtccactacg tcagtatggc
    19921 cagaaagcac tacgccgcca tcaacagtgg gaccgatggt tgccagtaag ctggctttgc
    19981 cgccgtcatt agtcgggcaa atggtgctat taatattaat ttctcgcaat tttgtttcca
    20041 catagcgcac taaattaatg ttgttgtgcg aagggatagt gtcaaaagcc acaagctcac
    20101 gtaaccattg tatagcgtca ggcaggcggg gatgggttgt catgtgattg ggctcaagaa
    20161 acagtgaaat tgaattataa gggcagataa tgtcttttta ggtgaccgtt caacgagaaa
    20221 aatggtcttc cgaaaaaata ctaaaattga cgatgtcttt actcgccata agaatgctat
    20281 tcgtaattat aattttgaag ttgccgatag tgttcgcact gcgcgaatgc gagcataacg
    20341 aatttgttcg gcaatcttgg acggcgtatg accatatttt ttttgtgttg tgcaggcaat
    20401 ggcaccagaa tcaacagttt ttgctgcttc tatggcaagg cgtataaatt cgccttgcgg
    20461 gtagcgagtg ccacgtcgcg ctggccaata ggcatagtcg gcttcgcaca cgcgcaatac
    20521 tgattcggca cgggtcgggc gacgaaaaac gtctagtcgc atgagcagat caaccacttt
    20581 gcttgaccgc aatacaaggg cgttgtgaac attgccgtgt tcggcggcgg cagtgagggc
    20641 aagagaggaa aattcttgcg gtgtttttag tcgttggcac aaagattcaa ctaaagtccg
    20701 gctgcgtgct tcatgaccgt gatggctggg tagtatggtg gctggtgttt gtgccttgcc
    20761 aatatcgtgt accagagcgg caaaacattc tgccgcactt aggtgcaaat cagcggcggc
    20821 atctaagacc atcaacgtgt gtatgtaagt ttctccttcg gggtgataat ctcgtcgttc
    20881 tggaactccc cgcagtgcgg caacttcagg caatattact tctagtaacc cacaatcatt
    20941 catcacttca atcatgcgcg cgggacaagc tgcagtaagt ccgcgtgcta gctcgcgcca
    21001 tactcgctct gcggttaagt tagcggcttc cccacgttgt accatgtgcc gcatgagtgc
    21061 cattgtgtcg gcggctatgg aaaaatcagg tagcgtcgcc gcaaagcggg cgacacgcag
    21121 cagtcgcaca gggtcttccg aaaatgctgg tgatacatgg cgcaacactt tggcggtcaa
    21181 gtcatttatg ccaccccaag gatcaattaa ttttccgttt tcgtcctgcg caatggcgtt
    21241 aaccgtcaag tcgcggcggc gtaaatcatc cttcagcgat acatcgggcg cggcataaaa
    21301 aacaaatcca tgatagcctt tcccgtgttt tttttcggtt cgtgctaacg catattcttc
    21361 tttggttttg ggatgtaaaa aaaccggaaa ttctccgccc acaggcataa aaccagcggc
    21421 taacatgttt tctggggttt ctccaataac gacaaaatcg cgatcgccga ccgatctgcc
    21481 cagcaaagta tcacgtaccg cgccgccaac aagataggcg cgcacggatt taacggcgag
    21541 agtgttccct gagtccggaa taggcagcat cggtgtgtgg cgcaaacata gcagcgagac
    21601 cggcatccaa cgtagtgagc gttcctaaca attcttgggc atcattcaca cttccacaga
    21661 ctgagggaat tttggcagac agacaattgt cgcggctgag aaaatttact tttgggatat
    21721 attcggcaat ggcggcgact aggtaagacg aagctgggtt aagtccaatg agcgaccgtt
    21781 tgatgtcggc agcggcaaat gtgtgacgca ctatatcggc gagtgtcaag atttctggcc
    21841 cgccgacgga aagtgttttg ttatcggcct cgccgctttt tagcactcgc gctaaaattt
    21901 gtaccaagtc cgttaccgcc aacggttgca tatttgccgt agcacagggc aatactacta
    21961 ttggcgtgag ccgcgctaac cgcacaaaaa gattgataaa ttggtcgcct tcgccgaaca
    22021 ccacagaagg acgcacgata acatggcgaa tggaagacgc ttcttttatg atttgttccg
    22081 ctttggcttt gctgcgtagg taggcgctgg gtgcggctgc cgccgcgttg agggcgctca
    22141 gatgtacaaa tcggtatatc ctgcgatcaa tacagccatt aatcaatatg cgaacaaatt
    22201 cgcagtgagt gcgctcaaaa tcaccacgtt gccgctcatt caaaatgcct accaaattga
    22261 ccactgcgtc cgctccgtcc agtggctgca atacgctttg tatgttggct ggattacaag
    22321 cgataacgtc tgtattggga agcaaaatca ggtcattttt tactttttca cgatcgcgca
    22381 ccggcaatac aagttcgtgc ccagcagtag ccagtgatgc tgtcaggtgc cggccaatga
    22441 agccgccgcc gccaaaaatg acaatgcgca ttagcttact tttgctcccg ctggcatgtc
    22501 agcggcggtg agtaattgca aatcgccttt gccatcggtt gctgcgagta ccataccttc
    22561 tgattcacca aaacgcattt ttcttggctt gagattagct agatacaaca cctgtcgccc
    22621 cacgagcgtt tccgccgcat aatgttgctt aatgccggca aatacctgtc gcagccgtgt
    22681 atcaccgacg tctagcgtga gtttaagaag tttttgggct tctgttacat cttctgccgc
    22741 tgtgattgta gccaatcgta agtccatttt ggcaaagtct tcaatagcga tgggagattt
    22801 gttagcgggt tcgtcttttg ttggcggcgg agatttatcc ggcgtttttt ttgactgtgc
    22861 caatcgctct aattgtttgt tatccatgcg ctgcattaag tgtttatatt tattaatcac
    22921 gtgcttcgcc gccagcggat gcaatttttc gccccaatgc atatcggtat ttaaaaactc
    22981 tccggctttc gttgccaaca gcggcaacac tggcgttagc attaacatta acaaatgaaa
    23041 ggcgcgtgta gcggcggaac aaactgcgtg taattcttca cggcgagctg tgtctttggc
    23101 gattgcccac ggtgcggcgg cgtccacatg ggcattaatg gtatctgtgg cgcgcatgag
    23161 tagccgcatt gcttcctgat agcggcgaga ttcgtatgcc gttgctactt gttcttctac
    23221 atccaaaagt gggcgcacca tgatatcaaa atcagtgccg cccctgtcac attcatctaa
    23281 accgccatca aataatttgt gcaaaaacgg cgctacacga ctggggatat taactaactt
    23341 gccgaccaag tcgctgttca cccgaaaatt aaaatcattt aaacttaagt ctaaatcttc
    23401 cattcggtca ttgagtttac aggcgtaata gtagcgtagc cattcgggat taagcccgca
    23461 atttaggtaa tgttcggcgg tgataaaggt gccgcgtgat ttggacattt tctcgccgtt
    23521 aactgtcaaa aagccgtgag caaaaatccg tgtgggtcgt cggtaaccac tgtggtgtag
    23581 tactgcaggc caaaataacg cgtgaaaata caaaatgtct ttaccgatga agtgatatag
    23641 ctcggtattt ccgccgggac gccagaaatc atcaaaattc ataccggtac gggcacacaa
    23701 atttttaaag ctcgccatgt agccaatagg tgcatctaac cacacataaa aatatttttc
    23761 ttcgggcact tcaggaatgc gaaagccaaa ataaggcgcg tcacgtgaaa tgtcccagtc
    23821 atgcaagtcg cgttccagcc attccattaa tttgttggct gccccttttt gcaggcgcgt
    23881 tacgcgagtg tcaggggcgg caggattaat ttcgtcgcct tgcgtccatt cgcgcagttc
    23941 atcgcgcatg gcactcaagc acaaaaaata gtgttttgat gtcttaagca ctggcggggt
    24001 gttagacaac gaggagcgtg ggtttttaag ttcagttggc gcatacgctg cgccgcagtg
    24061 ttcacaagag tcgccgtatt gttcggctgt gccgcacttg ggacagtcac cacgtacata
    24121 gcggtcgggc aaaaaaatgc ctttttcagc atcctgtaat tgctcaattt cgcgttcggc
    24181 aatatgaccg ctttcgcgta attgcaaaaa tatactgctg gcaagcgctt tgttttctgg
    24241 tgagtgagtg ctgtaataat tatcaaacgc aatatgaaag gcggcaaaat cgcgtacgtg
    24301 attgtcgcgt gtttttttga ttaacgcttc agcgctgatg ccttcggatt cagcgcgcaa
    24361 cataactggc gttccgtgtg catcatcggc gcagacataa atacattcgt gcccacgtga
    24421 tttttgaaac cgacaccaaa tatccgcttg tatgtattca actaaatgcc ctaaatggat
    24481 atcgccgtta gcataaggca aggcggcagt catgagaatt cggcgtgaca tacattaatt
    24541 ttatcatcgc cgttgtgcta cccgctacgg tgccaatgac agcaattttt gctttcccag
    24601 tgttggcaca ctgaaggcgt tgtcaattgc ttccaacgtt cgttgatgag cggtgtcagc
    24661 ggcttgtgcc ggcgtatcat caaaagctag tcgtgtcgct agaagagagg aaaagaaaca
    24721 gccgctgccg tgataattcc ctggtcggcg ctttgttgcc gtttcccata gcaattgtcg
    24781 attgttgccg taaagtgcat ggtgcactgt cgctcctttt ttgcagtcgg ttattaacac
    24841 gtgccgtgcg ccagcatcca atagcactgc gacgccgtca atcacttgtc gtcgttcgct
    24901 aagttccgtc aattcctggc gatttggtgt gatgacacag gtgtgtggga gtaaccgtcg
    24961 tacgagctgc acccgttgcg ttggagaaat aaaagcggtg ccagcagtag gcgacagtac
    25021 cgggtcccac actgtgggcg cgcgccaatg gcggatactt tcaataataa cgctggcggc
    25081 attgccacaa acgccgattt tgatcgcgtc cactgatgtg gcgcacaaag tggaaaattg
    25141 cgtccgcact cgcgctgtcg gtaacggcca gcaagccttt acgccgttta aattttgtgc
    25201 ggttactgct gttgttattg ttagcgcttg accgccacca caggcaatcg cgcgcgtatc
    25261 ggcgattaat ccggcgccgc cggtaccgtc aacgccagca aacacggcta ctagtgggcg
    25321 cgcgctcatg tacaattaac ccttatgagc gaaacacaac catactgcac ctttatatgc
    25381 cagatttgtg gctggacgta cagtgaagaa gaaggaaacg aagaagaagg actgcctccc
    25441 ggcacccgct ggaaagacgt tcctcctaac tggacttgcc ctgaatgcgg agcccgcaaa
    25501 gaagattttg aaatgaccga agtgtaaaag tggggggctg ctctaagctg ccatccttcc
    25561 ctactcgcga aattcaaatg ctttaaccac tttaacgacg ccacgtattt tgcgtgtcgt
    25621 attaatagca gtggccgctt gttttttgtt cactaaccca agtagataaa caacgccttt
    25681 ttcgttgacg actttgacat ccaaacaaga aaaatcttct atttggatgc tgcacaatgc
    25741 tgctttgact cgtgcggtga gtgcgctgtc cgaggcttgc gaactcaatg atgcggcacc
    25801 ggcgatttca atttgattga gaatttcgcg gacattttca atattttctg cgatgtcaat
    25861 tacttgttgg cgcaacgctt cggtaggtgc ttgaccggtg agcaatagcc gccggttata
    25921 actagtaatg ctgatattaa cgttactatc aatatcggac gacagttgca cccgcatttt
    25981 tagttcaatc gcgtagtctt caacaaaaga tccggtagaa cgttcatcat tgattactgc
    26041 ggcaccactg gcaccgctaa ggacgactgc cgctggacaa ccagacaata agaagggcgc
    26101 aatacaggca aaaaataggc aggaaaattt tttcttcatc aaaatgattg taccttaatt
    26161 tgtcgcatca aaagcgttac gcagccagcg tacgttgccg tcaacgtcta ccagtacggc
    26221 gtcaaagcga cacggaggtt cgccgttggc tgctaaataa tgtgttgcgg ccgccgttag
    26281 ccgccgctgt ttgtgatagt caatgctttc agcggcagcg actagatttt tgcgctgccg
    26341 cacttccaca aatactaagg tcctgccgtc ttcggcaata atgtcaattt ctccccgccg
    26401 acaacgataa tttgttgtag ctacctgcaa tccatgtttt ttcagatgag ctaccgccat
    26461 ttgttcagcg agctgtccgg cagtgttcat ggtgtcaact cccgcagccg accgccacga
    26521 tagaatgcca gcttgccagc gcgggaaaaa gtgccatttt tgagttgcca gttgccgctt
    26581 atgccgttca ttaaccaatt ttcatcccat aacggtgagt tcagcaccgc gaggcaggcg
    26641 tctatgccca aggcaaaaaa gcgctgacgg atgattggca acgttcgcgt ttgcggcgcg
    26701 tcaaaaattg tatgttcgtt tggcagagta aaaaaccaag gcatttccat aaaacgcaga
    26761 ccttcgctaa gcagagagcc ggaagcttga ttgttgttta tgctgacagc aaatactgaa
    26821 tattgttgcg gaacaaactt gcgtgctttg cgggcaaagt caccgttgcc ggcggcaaaa
    26881 agtacaaggc ctcccttttc gtctggtaat tctttgagat catcaaacaa tcgctgccag
    26941 tcacgtgctg ggtcgcgaac caaaaaacgc cccgaaattt ttccgctggc agcaatccac
    27001 gcttgctcga aagcctttcg ttgttggctg ccgcgttgcc ccggttgttc tatgacacgc
    27061 acgttggtta tgccttgtgc gtgcaacaag tgcgctaaat cggtggcctc ttgaccggcg
    27121 tccagtgtca tcacgtaata tccttcaccg gcggacggtt gtagcaacaa tgtaggcact
    27181 aacgcttgtg gctgtcggtt tagcaattcc tttaccccgc ttttgagcat gggaccgacg
    27241 acaaattgtg ctgcattgcg taccgccgcc gcataattag cgtacaccga ctcggctgtg
    27301 ccgtcggtgg cgtacaagtc tatttctaca gcctgttgcg atttttgtat gccgtgcagg
    27361 caaccgcggt gaaagctatt tgcggcgcga ccagctaatt tgcccgcttt tgtaggtagt
    27421 accagagcca gtgctgtggg cttaatatcc ttgccaatac tgggtgcacg cagaggtaaa
    27481 aaaatagagt tatcagtatc tataggtggt tgtgattttt cttgtacgtc cgtcggtgac
    27541 cggtccgaag gagcttgccg taaaatagca tcgcggtcat aatcacggtg attaagcaaa
    27601 tctataatcg gattgttttc cgcctgtgtt gttattgttg ccagcgccag aagcgcgcac
    27661 caccattttt gtttatgcat aattccccga ttttatatgt gattgcttcg ccaattggaa
    27721 atctacgtga tatttcacag cgtgctttgg atattttgtc gtcggtgtcg cttttgggcg
    27781 cggaagatac tcgtgtggcg cgtcgcttgc tggctgctca cggtatttat ggtaaacggt
    27841 tactttcttt gcgtgcgcac aacgaaaatc atgccgctga ggcactgctg gctggcgctt
    27901 ttgagctggg caccgttgca t
//
